# Supplementary material for: Evaluation of a Decision Support System for Obstructive Sleep Apnea with Nonlinear Analysis of Respiratory Signals
Source: PLoS One. 2016 Mar 3;11(3):e0150163. doi: 10.1371/journal.pone.0150163 (PMC4777493; doi:10.1371/journal.pone.0150163)
Supplement: S2 Table — (XLS) [file pone.0150163.s003.xls]

## Sheet: patients
A/A	AGE	SEX	GROUP	LEVEL	EPWORTH	SMOKE	ALCOHOL	BMI	NEC_CIRC	WAIST	HIP	TST	SL_EFFIC	POS_REL	T90	FEV1	FVC	PO2	PCO2	AHI	AI	HI	LLEf	LLEt	dLLE	mLLE	LLEf2	dLLE2	mLLE2	DFA slow_f	DFA fast_f	dDFA_f	mDFA_f	DFA slow_f2	DFA fast_f2	dDFA_f2	mDFA_f2	DFA slow_t	DFA fast_t	DFA slow_t2	DFA fast_t2	dDFA_t	mDFA_t	dDFA_t2	mDFA_t2	APEN low_f	APEN high_f	dAPEN_f	mAPEN_f
1	39	1	1	3	18	1	1	49.16	52	157	143	420.8	97.3	0	98.3	30	27	62.1	41.6	84.9	77.7	6.8	0.2564	0.8909	-0.6345	0.57365	0.9832	0.0923	0.93705	0.2325	0.7835	-0.551	0.508	0.2352	0.502	-0.2668	0.3686	0.0741	0.4665	0.173	1.0341	-0.3924	0.2703	0.8611	0.60355	-7.944	7.4183	-0.5257	-0.26285
2	68	2	1	3	10	0	0	30.85	38	109	119	347	82.7	0	73.2	98	98	83.5	38.3	79.2	49.6	26	0.5453	0.2398	0.3055	0.39255	0.445	0.2052	0.3424	0.4523	0.2406	0.2117	0.34645	0.5555	0.3376	0.2179	0.44655	0.0432	0.4608	0.1591	0.9923	-0.4176	0.252	0.8332	0.5757	-7.5939	7.7991	0.2052	0.1026
4	45	1	1	3	5	1	1	32.72	46	104	114	375	94	0	1	93	87	98.8	30	44.2	38.2	4.6	0.7015	-0.0788	0.7803	0.31135	0.6029	0.6817	0.26205	0.212	0.2405	-0.0285	0.22625	0.0831	0.295	-0.2119	0.18905	0.3389	0.6923	0.5011	0.9436	-0.3534	0.5156	0.4425	0.72235	-3.8082	4.2459	0.4377	0.21885
6	48	1	1	2	8	2	0	23.1	38	87	94	234.5	55.1	1	0					18	1.2	16.8	0.4704	0.893	-0.4226	0.6817	0.8585	-0.0345	0.87575	0.1	0.0992	0.0008	0.0996	0.2154	0.1143	0.1011	0.16485	0.3268	0.772	0.5038	1.0716	-0.4452	0.5494	0.5678	0.7877	-5.3376	5.5107	0.1731	0.08655
7	69	2	1	3	4	0	0	41.09	39	112	120	210	88.3	1	69.1			117.5	40.5	86.9	77.2	9.1	0.8114	1.2517	-0.4403	1.03155	0.8151	-0.4366	1.0334	0.3412	0.8277	-0.4865	0.58445	1.7021	0.7092	0.9929	1.20565	0.9647	0.7756	0.8442	0.6817	0.1891	0.87015	-0.1625	0.76295	-5.0095	5.0752	0.0657	0.03285
8	38	2	0	0	5	0	0	28.7				259	71	0	0					0	0	0	0	1.6961	-1.6961	0.84805	0.8134	-0.8827	1.25475	0.0966	0.0614	0.0352	0.079	0.6677	0.1724	0.4953	0.42005	0.0821	0.4653	0.2274	1.1276	-0.3832	0.2737	0.9002	0.6775	-6.7618	6.7412	-0.0206	-0.0103
9	65	1	1	2	3	0	1	31.88				329.8	79.8	1	6.9					16.1	8.9	6.7	0.971	1.0239	-0.0529	0.99745	0.3559	-0.668	0.6899	0.1345	0.0584	0.0761	0.09645	0.3781	0.335	0.0431	0.35655	0.0353	0.4929	0.1688	1.1399	-0.4576	0.2641	0.9711	0.65435	-7.0248	5.9619	-1.0629	-0.53145
10	47	1	1	3	10	2	0	26.2	39	103	100	304.1	80.2	1	12.3	93	87	81.1	41.3	71.3	69.7	1.6	1.018	0.8337	0.1843	0.92585	0.8566	0.0229	0.84515	1.6441	1.3132	0.3309	1.47865	0.9101	1.1172	-0.2071	1.01365	0.061	0.443	0.174	0.8446	-0.382	0.252	0.6706	0.5093	-4.8079	7.759	2.9511	1.47555
11	45	1	1	2	6	1	0	28.8				388.5	97.8	1	12.4					17.7	1.5	16.3	0.0595	0.5726	-0.5131	0.31605	0.6267	0.0541	0.59965	0.0384	0.0314	0.007	0.0349	0.0833	0.1043	-0.021	0.0938	0.0428	0.3918	0.1643	0.9642	-0.349	0.2173	0.7999	0.56425	-5.6806	6.8844	1.2038	0.6019
12	61	1	1	2	6	2	0	30.11	41	112	108	327	92.8	0	9.1	74	67	86.6	37.5	17.8	1.7	16.1	0.4856	0.8409	-0.3553	0.66325	0.4135	-0.4274	0.6272	0.123	0.0735	0.0495	0.09825	0.1743	0.1634	0.0109	0.16885	0.0997	0.492	0.2088	1.0234	-0.3923	0.29585	0.8146	0.6161	-5.2105	6.6818	1.4713	0.73565
13	46	1	1	3	7	1	0	32.28				310.9	98.7	1	4.3	69.9	78.8			43.2	4.1	39.1	1.1327	0.8018	0.3309	0.96725	0	-0.8018	0.4009	0.029	0.0852	-0.0562	0.0571	0.3859	0.4315	-0.0456	0.4087	0.0215	0.4589	0.1419	0.8444	-0.4374	0.2402	0.7025	0.49315	-5.0684	4.6385	-0.4299	-0.21495
14	46	1	1	3	3	0	0	37.5	50	145	150	326.5	91	0	58.7	87	86	78	37.6	64	26.4	37.6	0.7916	0.9201	-0.1285	0.85585	0.6831	-0.237	0.8016	0.3435	0.3492	-0.0057	0.34635	0.2181	0.4923	-0.2742	0.3552	0.0628	0.5563	0.2018	1.0482	-0.4935	0.30955	0.8464	0.625	-5.3287	6.2041	0.8754	0.4377
15	30	1	0	0	13	0	0	33.24	41	109	118	352	98.9	0	0.6					1.6	0	1.6	0.184	1.1851	-1.0011	0.68455	0	-1.1851	0.59255	0.0679	0.0788	-0.0109	0.07335	0.6765	0.2765	0.4	0.4765	0.0707	0.4705	0.1972	0.89	-0.3998	0.2706	0.6928	0.5436	-4.7504	6.0427	1.2923	0.64615
16	39	1	1	3	18	2	0	37.87	44	125	149	338	85.2	0	48.7	93	86	83	37.3	84.9	63.5	21.3	0.9792	0.7855	0.1937	0.88235	0.9823	0.1968	0.8839	0.2548	0.366	-0.1112	0.3104	0.2756	0.3204	-0.0448	0.298	0.2671	0.7291	0.5019	0.959	-0.462	0.4981	0.4571	0.73045	-4.7682	5.2279	0.4597	0.22985
19	62	2	1	1	8	0	0	26.95	33	90	106	355.1	92.6	1	8.9	73	74	89.5	31	14.1	1	13	0	0.9834	-0.9834	0.4917	1.6299	0.6465	1.30665	0.2197	0.2435	-0.0238	0.2316	0.5788	0.3136	0.2652	0.4462	0.0073	0.387	0.1829	0.7277	-0.3797	0.19715	0.5448	0.4553	-4.2264	7.8784	3.652	1.826
20	62	1	1	2	9	2	1	28.69	41	107	103	290.5	77.8	1	2.1					16.9	10.9	6	0.7139	0.8621	-0.1482	0.788	0.7782	-0.0839	0.82015	0.3597	0.1976	0.1621	0.27865	0.5853	0.2134	0.3719	0.39935	0.2669	0.9168	0.5152	0.9499	-0.6499	0.59185	0.4347	0.73255	-4.4449	4.2801	-0.1648	-0.0824
21	70	2	0	0	4			26.1				314		0	0					4.4	0.4	4	0.9541	0.3069	0.6472	0.6305	0.9541	0.6472	0.6305	0.0676	0.2862	-0.2186	0.1769	0.0134	0.0934	-0.08	0.0534	0.0932	0.3786	0.19	0.9065	-0.2854	0.2359	0.7165	0.54825	-4.2592	4.263	0.0038	0.0019
22	70	1	1	3	6	2	1	30.84	44	119	106	324	82	1	45.4	107	95	63.1	35.6	69.1	66.6	2.6	0.4404	0.9197	-0.4793	0.68005	0.6411	-0.2786	0.7804	0.3423	0.5543	-0.212	0.4483	0.1819	0.5579	-0.376	0.3699	0.0993	0.549	0.2108	1.0936	-0.4497	0.32415	0.8828	0.6522	-10.7944	10.0112	-0.7832	-0.3916
23	33	1	1	3	12	1	0	34.1	41	116	116	351	83.3	0	82.1	74	70	93.1	36.7	89.1	87.7	1.4	0.2692	0.2981	-0.0289	0.28365	0.8467	0.5486	0.5724	0.3185	0.9804	-0.6619	0.64945	0.0889	0.4864	-0.3975	0.28765	0.0545	0.4681	0.1756	1.1389	-0.4136	0.2613	0.9633	0.65725	-7.6601	7.5161	-0.144	-0.072
24	61	1	1	3	18	0	0	30.1				370.5	96.2	0	53.7					48.3	41.8	7.5	0.6527	1.0103	-0.3576	0.8315	0.1638	-0.8465	0.58705	0.5208	0.1112	0.4096	0.316	0.1737	0.7832	-0.6095	0.47845	0.4667	0.7154	0.4031	0.9057	-0.2487	0.59105	0.5026	0.6544	-9.2127	7.5474	-1.6653	-0.83265
25	51	1	1	3	17	1	1	35.15	47	123	111	404.3	98.5	0	71.4	83	74	79.1	39.7	73.9	71.3	2.6	0.2632	0.5618	-0.2986	0.4125	0.8521	0.2903	0.70695	0.4463	0.5783	-0.132	0.5123	0.2754	0.6475	-0.3721	0.46145	0.1191	0.6021	0.2635	1.1463	-0.483	0.3606	0.8828	0.7049	-12.478	9.0006	-3.4774	-1.7387
26	35	1	1	3	7	1	1	41	49	118	138	336		0	76.7	83	77.1			96.3	84.3	12	3.3443	1.5056	1.8387	2.42495	0.7796	-0.726	1.1426	0.2633	0.4767	-0.2134	0.37	0.5855	0.3894	0.1961	0.48745	0.3889	0.6251	0.4836	1.1369	-0.2362	0.507	0.6533	0.81025	-5.3817	6.0042	0.6225	0.31125
29	62	1	0	0	0	1	1	28.72	41	101	109	190.5	47.8	1	0.8					4.2	1.9	2.3	0	1.0848	-1.0848	0.5424	0.6415	-0.4433	0.86315	0.338	0.2474	0.0906	0.2927	0.3449	0.191	0.1539	0.26795	0.0641	0.4569	0.1695	1.1231	-0.3928	0.2605	0.9536	0.6463	-7.2455	3.8618	-3.3837	-1.69185
30	45	2	0	0	8	0	0	34.72				362.8	84.5	0	0					1	0	1	0.2725	1.0319	-0.7594	0.6522	0.7568	-0.2751	0.89435	0.1437	0.768	-0.6243	0.45585	0.4922	0.2516	0.2406	0.3719	0.046	0.4357	0.1584	1.1545	-0.3897	0.24085	0.9961	0.65645	-3.2058	6.299	3.0932	1.5466
31	24	1	0	0	5	0	0	19.85				128.5	35.6	0	0	95	86	94.4	38.4	0	0	0	-0.135	1.2296	-1.3646	0.5473	0.842	-0.3876	1.0358	0.1253	0.0638	0.0615	0.09455	0.1952	0.2241	-0.0289	0.20965	0.4286	0.718	0.481	0.9702	-0.2894	0.5733	0.4892	0.7256	-4.745	6.6942	1.9492	0.9746
32	48	1	1	3	9	0	0	41.3				181	54.8	0	4.3			66.7	40.5	34.4	1.7	32.7	0.1087	0.6726	-0.5639	0.39065	1.2377	0.5651	0.95515	0.0369	0.0847	-0.0478	0.0608	0.328	0.0769	0.2511	0.20245	0.146	0.4956	0.2072	1.0702	-0.3496	0.3208	0.863	0.6387	-4.9567	5.5474	0.5907	0.29535
33	45	2	0	0	0	1	0	25.7	36	80	100	315	98.4	1	0					5.5	1	4.6	0.8554	1.2467	-0.3913	1.05105	0.6241	-0.6226	0.9354	0.174	0.0558	0.1182	0.1149	0.33	0.161	0.169	0.2455	0.0847	0.4126	0.1861	0.7677	-0.3279	0.24865	0.5816	0.4769	-6.1696	8.2085	2.0389	1.01945
34	61	1	1	3	22	1	1	41.5	48	143	126	320.8	92.5	0	60.8			68	38	79.1	72.8	6.4	0	0.7985	-0.7985	0.39925	0.5703	-0.2282	0.6844	0.3551	0.791	-0.4359	0.57305	0.4189	0.6271	-0.2082	0.523	0.0957	0.4704	0.204	1.1052	-0.3747	0.28305	0.9012	0.6546	-8.372	5.4428	-2.9292	-1.4646
35	71	1	1	3	8	0	1	31.6	41	108	104	326.5	94.6	0	45.3					47.3	34	13.4	0.2434	0.4949	-0.2515	0.36915	0.3421	-0.1528	0.4185	0.3467	0.1553	0.1914	0.251	0.2255	0.4116	-0.1861	0.31855	0.0548	0.4609	0.1597	0.9914	-0.4061	0.25785	0.8317	0.57555	-5.0642	8.3105	3.2463	1.62315
36	38	1	1	3	8	0	0	35.86	44	123	127	286.3	89.7	0	83.9			74	43.7	58.7	29.1	29.6	0.9285	0.8576	0.0709	0.89305	0.1229	-0.7347	0.49025	0.5782	0.4675	0.1107	0.52285	0.3215	0.5855	-0.264	0.4535	0.4422	0.5438	0.3518	1.2015	-0.1016	0.493	0.8497	0.77665	-6.3817	6.2801	-0.1016	-0.0508
37	44	1	1	2	1	1	0	39.7	44	126	119	397.5	98	1	3.4					20.8	9.1	11.7	0.8845	1.1301	-0.2456	1.0073	0.0532	-1.0769	0.59165	0.6521	0.5787	0.0734	0.6154	0.4856	0.6179	-0.1323	0.55175	0.125	0.5496	0.2066	1.0707	-0.4246	0.3373	0.8641	0.63865	-9.2975	8.6157	-0.6818	-0.3409
38	58	1	0	0	2			23.9				329	78.4	0	0					4.1	1.2	2.9	1.242	1.0668	0.1752	1.1544	0.3339	-0.7329	0.70035	0.0795	0.4657	-0.3862	0.2726	0.0132	0.1717	-0.1585	0.09245	0.1429	0.3699	0.2072	0.5937	-0.227	0.2564	0.3865	0.40045	-6.3982	6.4051	0.0069	0.00345
40	49	1	1	3	18	1	1	44.7	48	140	130	293	81.6	0	76	75	77	66.5	48.2	102.8	97.7	5.1	0.1237	0.4565	-0.3328	0.2901	0.3043	-0.1522	0.3804	0.1889	0.4338	-0.2449	0.31135	0.1504	0.3062	-0.1558	0.2283	0.1032	0.5581	0.2411	1.0623	-0.4549	0.33065	0.8212	0.6517	-3.5353	3.5566	0.0213	0.01065
41	31	1	1	3	10	0	0	31	40	114	112	344	98.2	0	55.5					79.6	78.5	1.1	0.3489	1.013	-0.6641	0.68095	0.7603	-0.2527	0.88665	0.3777	0.5458	-0.1681	0.46175	0.2716	0.642	-0.3704	0.4568	0.0454	0.4169	0.1427	1.1378	-0.3715	0.23115	0.9951	0.64025	-7.86	4.9279	-2.9321	-1.46605
42	30	1	0	0	11	0	0	43.09	48	132	123	353	91.3	1	3.4	67	89	92.6	41	6.6	2.3	4.2	0.3928	0.7553	-0.3625	0.57405	1.333	0.5777	1.04415	0.1504	0.1681	-0.0177	0.15925	0.1917	0.1365	0.0552	0.1641	0.0679	0.53	0.1868	1.2182	-0.4621	0.29895	1.0314	0.7025	-6.3642	6.3512	-0.013	-0.0065
43	43	2	1	3	12	0	0	50.41	42	128	154	322	91.4	0	83.4					135.9	124.9	11	0.269	0.3818	-0.1128	0.3254	0.6821	0.3003	0.53195	0.1291	1.0224	-0.8933	0.57575	0.3355	0.2703	0.0652	0.3029	0.0588	0.4229	0.1306	1.1792	-0.3641	0.24085	1.0486	0.6549	-8.4287	8.225	-0.2037	-0.10185
44	35	1	1	2	5	1	1	25.95	34	85	99	283.5	97.5	1	2.1					36.1	31.2	4.9	0.5384	0.463	0.0754	0.5007	0.7309	0.2679	0.59695	0.1853	0.3183	-0.133	0.2518	0.1151	0.1588	-0.0437	0.13695	0.0282	0.4256	0.1637	0.6337	-0.3974	0.2269	0.47	0.3987	-5.4481	7.2827	1.8346	0.9173
45	55	1	1	2	8			26.39				372.5	88.6	1	8.2					27.4	13.6	13.8	0.4159	0.8112	-0.3953	0.61355	0.2443	-0.5669	0.52775	0.6511	0.6972	-0.0461	0.67415	0.7283	0.6842	0.0441	0.70625	0.0269	0.425	0.1622	0.6321	-0.3981	0.22595	0.4699	0.39715	-4.9825	4.9674	-0.0151	-0.00755
46	45	1	1	3	1	0	1	33.02	50	111	115	276.5	95.8	0	18.8					34	20.8	13.2	0.1852	0.9528	-0.7676	0.569	0.5355	-0.4173	0.74415	0.6259	0.1815	0.4444	0.4037	0.5176	0.3483	0.1693	0.43295	0.0707	0.5294	0.2144	1.1838	-0.4587	0.30005	0.9694	0.6991	-4.6617	5.1456	0.4839	0.24195
47	33	2	0	0	4	1	0	16.97	29	75	82	255.4	74.1	0	100	57	52	79.5	34.8	1.9	0	1.9	0.0048	0.8112	-0.8064	0.408	0.5269	-0.2843	0.66905	0.3218	0.1815	0.1403	0.25165	0.2775	0.1606	0.1169	0.21905	0.0658	0.4232	0.1814	0.887	-0.3574	0.2445	0.7056	0.5342	-4.756	6.7933	2.0373	1.01865
48	31	2	0	0	7	1	0	39.32	43	129	131	255.5	77.2	0	0.1					0.5	0.2	0.2	-0.0235	1.0081	-1.0316	0.4923	0.9195	-0.0886	0.9638	0.2327	0.0451	0.1876	0.1389	0.2904	0.1859	0.1045	0.23815	0.048	0.481	0.2238	1.1423	-0.433	0.2645	0.9185	0.68305	-4.7069	5.8906	1.1837	0.59185
49	57	1	1	3	9	0	1	33.6	45	122	120	327	84.9	0	15					44.5	24.6	19.9	1.0966	0.7216	0.375	0.9091	0.5035	-0.2181	0.61255	0.1013	0.0687	0.0326	0.085	0.1337	0.292	-0.1583	0.21285	0.0861	0.4505	0.1722	0.9746	-0.3644	0.2683	0.8024	0.5734	-5.4291	5.2036	-0.2255	-0.11275
50	35	1	0	0	6	1	0	28.4	42	97	103	316	90.5	0	0.2					2.7	1.1	1.5	0.177	0.4647	-0.2877	0.32085	0.2145	-0.2502	0.3396	0.2433	0.1405	0.1028	0.1919	0.2983	0.2315	0.0668	0.2649	0.0688	0.4809	0.2111	0.8998	-0.4121	0.27485	0.6887	0.55545	-7.5171	6.0676	-1.4495	-0.72475
51	51	1	1	3	15	1	0	36.89	44	134	123	305.5	90.3	0	44.6					63.3	22.9	40.5	0.3221	0.9161	-0.594	0.6191	0.3224	-0.5937	0.61925	0.093	0.1534	-0.0604	0.1232	0.1642	0.2133	-0.0491	0.18875	0.0649	0.5317	0.1913	1.1047	-0.4668	0.2983	0.9134	0.648	-4.1674	4.8101	0.6427	0.32135
52	69	2	1	1	2	0	0	26.03	33	89	106	244.5	68.9	1	0.5					14.7	6.1	8.6	-0.0939	0.974	-1.0679	0.44005	0.0272	-0.9468	0.5006	0.0261	0.0281	-0.002	0.0271	0.4158	0.3121	0.1037	0.36395	0.1059	0.508	0.2171	1.0489	-0.4021	0.30695	0.8318	0.633	-4.4119	5.0402	0.6283	0.31415
53	31	1	0	0	0	1	0	34.08	42	114	117	311	86.3	0	0					1.4	0.6	0.8	0.4531	0.9086	-0.4555	0.68085	0.121	-0.7876	0.5148	0.0319	0.0415	-0.0096	0.0367	0.2845	0.0976	0.1869	0.19105	0.0793	0.4917	0.1924	1.1667	-0.4124	0.2855	0.9743	0.67955	-5.6281	4.7081	-0.92	-0.46
54	55	1	1	3	3	1	1	33.35	40	116	106	325.5	86.6	0	68.7	97	99	61	31	74	45.6	28.5	0.6881	0.8304	-0.1423	0.75925	0.6929	-0.1375	0.76165	0.1045	0.227	-0.1225	0.16575	0.2351	0.2948	-0.0597	0.26495	0.0969	0.4317	0.1809	1.122	-0.3348	0.2643	0.9411	0.65145	-5.3822	5.2118	-0.1704	-0.0852
55	31	1	0	0	5	0	1	22.22	35	80	93	353	95.7	0	0					3.9	1	2.9	0.0836	1.5179	-1.4343	0.80075	0.3736	-1.1443	0.94575	0.0638	0.0383	0.0255	0.05105	0.0813	0.1162	-0.0349	0.09875	0.0561	0.4983	0.1538	0.8809	-0.4422	0.2772	0.7271	0.51735	-5.9476	7.25	1.3024	0.6512
56	58	2	1	2	3	0	0	25.5				293	85.8	0	4.8	85	90			30.6	13.7	16.9	1.0382	0.9738	0.0644	1.006	0.7617	-0.2121	0.86775	0.3798	0.2999	0.0799	0.33985	0.2986	0.2908	0.0078	0.2947	0.0604	0.3927	0.1696	0.9077	-0.3323	0.22655	0.7381	0.53865	-4.8353	8.3147	3.4794	1.7397
57	49	1	1	3	15	1	1	29.06	43	101	107	334.4	95.2	0	7.2					32.6	19.2	13.4	0.2057	1.2616	-1.0559	0.73365	0.5004	-0.7612	0.881	0.1534	0.3029	-0.1495	0.22815	0.3271	0.3089	0.0182	0.318	0.0679	0.5381	0.1947	0.8474	-0.4702	0.303	0.6527	0.52105	-4.2397	6.1415	1.9018	0.9509
58	38	2	1	3	17	0	0	33.98	39	95	115	249.5	70.1	0	11.3					31.3	24.8	6.5	0.8911	1.0159	-0.1248	0.9535	0.8504	-0.1655	0.93315	0.4446	0.1382	0.3064	0.2914	0.5048	0.1851	0.3197	0.34495	0.0398	0.3741	0.1308	0.7425	-0.3343	0.20695	0.6117	0.43665	-6.6198	6.0118	-0.608	-0.304
59	38	1	1	1	16	1	0	26.79	39	97	107	369.5	99.9	1	0					9.8	4.1	5.7	0.6924	0.797	-0.1046	0.7447	0.8779	0.0809	0.83745	0.2928	0.1977	0.0951	0.24525	0.4574	0.3585	0.0989	0.40795	0.0511	0.5151	0.2008	0.9983	-0.464	0.2831	0.7975	0.59955	-6.477	5.309	-1.168	-0.584
60	27	2	1	1	8	1	0	33.7				319	93.3	1	1.7	72	71	85.6	38.1	9.1	0.6	8.5	0.4951	1.4075	-0.9124	0.9513	0.8047	-0.6028	1.1061	0.0354	0.0252	0.0102	0.0303	0.2588	0.2134	0.0454	0.2361	0.0417	0.4541	0.1801	1.0913	-0.4124	0.2479	0.9112	0.6357	-4.6705	6.724	2.0535	1.02675
61	39	1	1	3	11	0	0	51	48	150	142	318.5	93.9	0	80.1					109.6	76.7	32.8	0.7666	0.8317	-0.0651	0.79915	0.6478	-0.1839	0.73975	0.4802	0.318	0.1622	0.3991	0.3731	0.4748	-0.1017	0.42395	0.0816	0.489	0.1848	1.0131	-0.4074	0.2853	0.8283	0.59895	-7.4162	5.5952	-1.821	-0.9105
62	42	2	1	1	16	0	0	29.76	36	97	110	337	92.7	1	0.3					6.5	0.4	6.1	0	1.2689	-1.2689	0.63445	0.5676	-0.7013	0.91825	0.0368	0.0374	-0.0006	0.0371	0.1667	0.1113	0.0554	0.139	0.0665	0.5486	0.2069	1.1074	-0.4821	0.30755	0.9005	0.65715	-3.7088	5.4189	1.7101	0.85505
63	61	1	1	1	8	1	1	26.44	41	98	101	268.5	82.6	0	0.6					6.3	0.7	5.6	0.2444	0.8829	-0.6385	0.56365	1.3146	0.4317	1.09875	0.1264	0.1178	0.0086	0.1221	0.3682	0.1489	0.2193	0.25855	0.0701	0.3729	0.1641	0.9	-0.3028	0.2215	0.7359	0.53205	-4.1233	5.3655	1.2422	0.6211
64	37	1	1	3	4	1	0	29.5	42	98	106	271.9	73.7	0	25.2					56.1	38.3	17.7	0.4655	0.667	-0.2015	0.56625	0.4048	-0.2622	0.5359	0.1598	0.2965	-0.1367	0.22815	0.3832	0.2779	0.1053	0.33055	0.0911	0.45	0.1857	0.8418	-0.3589	0.27055	0.6561	0.51375	-5.014	5.6092	0.5952	0.2976
65	69	1	1	2	6	1	1	30.71	42	110	106	340	96.4	1	9.3					22.3	18.7	3.6	0.5255	0.9943	-0.4688	0.7599	0	-0.9943	0.49715	0.2337	0.2095	0.0242	0.2216	0.2613	0.54	-0.2787	0.40065	0.0791	0.5738	0.2033	0.9776	-0.4947	0.32645	0.7743	0.59045	-6.7425	8.5334	1.7909	0.89545
66	45	1	1	2	11	1	0	30.7	44	111	116	277.9	89.1	0	1.8					18.1	9	9.2	0.871	0.9857	-0.1147	0.92835	0.1885	-0.7972	0.5871	0.0115	0.0276	-0.0161	0.01955	0.2556	0.2229	0.0327	0.23925	0.151	0.469	0.2314	0.9308	-0.318	0.31	0.6994	0.5811	-6.9991	4.5746	-2.4245	-1.21225
67	55	2	1	3	5	0	0	43.7				328.1	94.5	1	74.3	131	130	72.3	40.8	48.6	32.1	16.6	0.3595	0.6641	-0.3046	0.5118	0.8519	0.1878	0.758	0.2753	0.3725	-0.0972	0.3239	0.1767	0.4862	-0.3095	0.33145	0.0955	0.3883	0.1658	1.0617	-0.2928	0.2419	0.8959	0.61375	-4.6896	9.1897	4.5001	2.25005
68	55	1	0	0	3	0	0	24.98				210.5	62.7	0	13.8					2	0.3	1.7	0.1966	1.0431	-0.8465	0.61985	0.8218	-0.2213	0.93245	0.3759	0.2182	0.1577	0.29705	0.5039	0.1324	0.3715	0.31815	0.0599	0.4209	0.1694	0.9323	-0.361	0.2404	0.7629	0.55085	-3.896	5.2749	1.3789	0.68945
69	83	1	0	0	2			29.8				229	58.2	0	45.3					0	0	0	0.1602	0.988	-0.8278	0.5741	0	-0.988	0.494	0.1744	0.1365	0.0379	0.15545	0.4911	0.3393	0.1518	0.4152	0.0719	0.4718	0.1882	0.748	-0.3999	0.27185	0.5598	0.4681	-6.2875	5.4552	-0.8323	-0.41615
70	45	1	1	3	2	1	1	32.49	46	113	113	335.5	88.8	0	36.1					78	62.5	15.5	0.1104	0.2807	-0.1703	0.19555	0.6079	0.3272	0.4443	0.2251	0.4852	-0.2601	0.35515	0.1866	0.4524	-0.2658	0.3195	0.0644	0.4675	0.2046	1.1133	-0.4031	0.26595	0.9087	0.65895	-5.42	4.2687	-1.1513	-0.57565
71	44	1	1	1	9	1	0	26.47	34	93	98	316.5	87.9	1	0					5.6	2.4	3.3	0.3643	0.9434	-0.5791	0.65385	0.9127	-0.0307	0.92805	0.0933	0.0505	0.0428	0.0719	0.3222	0.2308	0.0914	0.2765	0.0543	0.4992	0.1981	0.9472	-0.4449	0.27675	0.7491	0.57265	-6.4367	6.3875	-0.0492	-0.0246
72	32	1	0	0	0	1	0	30.3	39	101	105	350.5	98.3	0	0					4.8	1.2	3.6	0.1344	1.1913	-1.0569	0.66285	0.3888	-0.8025	0.79005	0.1462	0.0523	0.0939	0.09925	0.1962	0.181	0.0152	0.1886	0.0352	0.5429	0.1982	1.068	-0.5077	0.28905	0.8698	0.6331	-6.1942	6.1926	-0.0016	-0.0008
73	64	1	1	2	3	0	0	30.47	39	100	105	326.5	87.7	0	1.3					30.7	9.5	23.2	0	0.8899	-0.8899	0.44495	0.5345	-0.3554	0.7122	0.1514	0.2594	-0.108	0.2054	0.3043	0.4429	-0.1386	0.3736	0.4852	1.1242	0.7165	1.5454	-0.639	0.8047	0.8289	1.13095	-4.6259	8.7313	4.1054	2.0527
74	34	1	0	0	7	1	1	26.54	41	94	99	308.5	89.4	0	1					4.9	0.8	4.1	0.879	1.1083	-0.2293	0.99365	0.9331	-0.1752	1.0207	0.007	0.1935	-0.1865	0.10025	0.4289	0.2699	0.159	0.3494	0.0493	0.4494	0.1344	1.0762	-0.4001	0.24935	0.9418	0.6053	-6.4292	7.3321	0.9029	0.45145
75	40	1	1	3	12			30.9				367.8	95.8	0	35.8					75.7	54.7	21	0.1813	0.7279	-0.5466	0.4546	0.7312	0.0033	0.72955	0.3167	0.4625	-0.1458	0.3896	0.4213	0.5685	-0.1472	0.4949	0.0919	0.501	0.1919	0.9266	-0.4091	0.29645	0.7347	0.55925	-5.757	5.3672	-0.3898	-0.1949
76	31	1	0	0	3			28.7				361.2	99.2	0	0					0.8	0.2	0.7	0.0753	1.2716	-1.1963	0.67345	0.9594	-0.3122	1.1155	0.1705	0.0939	0.0766	0.1322	0.1599	0.1714	-0.0115	0.16565	0.0371	0.4432	0.2017	0.7643	-0.4061	0.24015	0.5626	0.483	-6.6087	7.7908	1.1821	0.59105
77	46	2	0	0	10	0	0	28.51	30	87	110	363	98.2	0	0.1					1.8	1	0.8	1.7376	0	1.7376	0.8688	1.8395	1.8395	0.91975	0.3451	0.177	0.1681	0.26105	0.7142	0.186	0.5282	0.4501	0.6356	0.8176	0.6045	0.2865	-0.182	0.7266	-0.318	0.4455	-31.709	22.538	-9.171	-4.5855
78	16	1	1	1	10	1	0	26				359.5	97.5	0	0					8.7	5.9	2.8	0.9336	3.7645	-2.8309	2.34905	1.2305	-2.534	2.4975	0.2048	0.121	0.0838	0.1629	1.0542	0.9656	0.0886	1.0099	0.6711	0.7752	0.6456	0.6477	-0.1041	0.72315	0.0021	0.64665	-52.5008	53.6345	1.1337	0.56685
79	64	1	1	3	11	0	0	29.72	45	104	108	322.8	98.3	1	11.8					83.1	56.5	26.6	1.9862	3.6931	-1.7069	2.83965	0.6035	-3.0896	2.1483	0.332	0.3657	-0.0337	0.34885	0.5954	0.3894	0.206	0.4924	0.7782	0.8083	0.818	0.513	-0.0301	0.79325	-0.305	0.6655	-24.929	11.4193	-13.5097	-6.75485
80	56	1	1	1	7	1	0	33.3				299	97.3	1	1.6					12.4	0	12.4	1.9118	1.9842	-0.0724	1.948	0.6662	-1.318	1.3252	0.2787	0.099	0.1797	0.18885	0.6841	0.2683	0.4158	0.4762	0.5746	0.9822	0.8091	1.1301	-0.4076	0.7784	0.321	0.9696	-27.9082	10.4037	-17.5045	-8.75225
81	62	1	0	0	3	1	0	31.65	41	118	114	270	91.5	0	0.5					4	0	4	0.8593	3.7476	-2.8883	2.30345	0.6605	-3.0871	2.20405	0.8156	1.4586	-0.643	1.1371	0.5115	0.8554	-0.3439	0.68345	0.311	0.7578	0.5372	0.6151	-0.4468	0.5344	0.0779	0.57615	-46.0488	47.1098	1.061	0.5305
82	51	1	1	1	3	0	1	31.58	40	105	107	295.5	83.6	1	0.7					7.3	2.4	4.9	1.9095	2.6	-0.6905	2.25475	0.3154	-2.2846	1.4577	0.0885	0.1367	-0.0482	0.1126	1.1631	1.1209	0.0422	1.142	0.784	0.5325	0.6679	0.3959	0.2515	0.65825	-0.272	0.5319	-40.5281	41.2039	0.6758	0.3379
83	53	1	1	2	11	1	1	34.31	43	116	122	293.5	83.8	0	31.4					28	18	10	1.3158	1.6884	-0.3726	1.5021	0.6082	-1.0802	1.1483	0.4893	0.4207	0.0686	0.455	0.9916	0.6488	0.3428	0.8202	0.5213	0.7279	0.6682	0.4609	-0.2066	0.6246	-0.2073	0.56455	-40.4555	41.2641	0.8086	0.4043
84	47	1	1	3	16	0	1	33.7	46	115	113	381.5	95.2	0	45.3					84.3	80.1	4.2	1.0903	1.1741	-0.0838	1.1322	1.4865	0.3124	1.3303	0.2349	1.4083	-1.1734	0.8216	0.3212	0.6467	-0.3255	0.48395	0.3768	1.0346	0.7277	1.1557	-0.6578	0.7057	0.428	0.9417	-6.5551	14.3596	7.8045	3.90225
85	49	1	1	2	7	0	0	29	37	104	106	295	92.8	0	15					15.1	2.4	12.6	1.751	4.4477	-2.6967	3.09935	1.2649	-3.1828	2.8563	0.3347	0.2877	0.047	0.3112	0.7347	0.2955	0.4392	0.5151	1.1031	1.1937	1.0736	0.6848	-0.0906	1.1484	-0.3888	0.8792	-17.3044	25.0583	7.7539	3.87695
87	68	1	1	3	5	0	0	26.85	40	99	91	310.5	80.9	0	8.3					44.4	32.1	12.3	0.9406	0.8187	0.1219	0.87965	1.2295	0.4108	1.0241	0.1904	0.1422	0.0482	0.1663	0.0803	0.4392	-0.3589	0.25975	0.2041	0.6189	0.3473	1.0753	-0.4148	0.4115	0.728	0.7113	-5.9298	6.4521	0.5223	0.26115
88	58	1	1	1	2	1	0	23.93	35	93	105	350	92.4	0	0					11.5	6.3	5.3	0.2657	0.4633	-0.1976	0.3645	0.9071	0.4438	0.6852	0.1567	0.2431	-0.0864	0.1999	0.2171	0.3254	-0.1083	0.27125	0.0643	0.3764	0.1504	1.0958	-0.3121	0.22035	0.9454	0.6231	-3.7301	8.8027	5.0726	2.5363
89	55	2	1	1	1	0	0	27.39	36	84	98	308.5	88.1	1	0					8.2	6.1	2.1	0.5517	0.5999	-0.0482	0.5758	1.0647	0.4648	0.8323	0.1094	0.0934	0.016	0.1014	0.4554	0.0904	0.365	0.2729	0.0679	0.4612	0.1736	1.0002	-0.3933	0.26455	0.8266	0.5869	-3.8242	6.5548	2.7306	1.3653
90	37	1	0	0	3	0	0	31.19	42	101	106	348.9	97.2	0	0.1					4.3	0	4.3	0.1532	1.0676	-0.9144	0.6104	0.5524	-0.5152	0.81	0.237	0.0504	0.1866	0.1437	0.3825	0.1958	0.1867	0.28915	0.1053	0.5877	0.2398	1.1375	-0.4824	0.3465	0.8977	0.68865	-5.6383	5.5259	-0.1124	-0.0562
91	35	2	0	0	1	1	0	21.21				154	56.7	0	0					0	0	0	0.9737	1.3468	-0.3731	1.16025	0.7465	-0.6003	1.04665	0.0596	0.026	0.0336	0.0428	0.2003	0.0912	0.1091	0.14575	0.0746	0.4543	0.1827	0.9732	-0.3797	0.26445	0.7905	0.57795	-4.5774	5.7822	1.2048	0.6024
92	53	2	1	3	8	1	0	29.93	34	90	100	284.5	74.3	0	1.7					33.8	9.6	24.1	0.3117	0.6884	-0.3767	0.50005	0.1483	-0.5401	0.41835	0.0703	0.1252	-0.0549	0.09775	0.1303	0.1315	-0.0012	0.1309	0.0889	0.5047	0.1786	0.9123	-0.4158	0.2968	0.7337	0.54545	-5.3823	7.9324	2.5501	1.27505
93	23	1	1	1	6	0	1	25.88	40	86	101	409.2	99	0	0.8					10.4	2.6	7.8	0.0441	1.1569	-1.1128	0.6005	1.3154	0.1585	1.23615	0.0401	0.0337	0.0064	0.0369	0.0993	0.2672	-0.1679	0.18325	0.0709	0.5781	0.2193	1.0373	-0.5072	0.3245	0.818	0.6283	-4.5762	6.4793	1.9031	0.95155
94	40	1	1	2	5			29.4				330.5	97.8	1	0.8					23.2	5.7	17.5	0.5665	0.4193	0.1472	0.4929	0.3289	-0.0904	0.3741	0.1047	0.0552	0.0495	0.07995	0.1784	0.1584	0.02	0.1684	0.0837	0.4044	0.1881	0.9121	-0.3207	0.24405	0.724	0.5501	-4.3185	3.3943	-0.9242	-0.4621
95	40	1	1	3	11			33.4				373.6	98.4	0	34.1					64.3	50.8	13.5	0.1488	0.8146	-0.6658	0.4817	1.1505	0.3359	0.98255	0.2678	0.385	-0.1172	0.3264	0.1218	0.4155	-0.2937	0.26865	0.0466	0.5336	0.1904	1.1933	-0.487	0.2901	1.0029	0.69185	-5.9226	6.2579	0.3353	0.16765
96	68	1	1	3	7	1	0	29.4	40	106	106	351	92.1	1	98.9	114	110			34.4	12.3	22.1	0.3764	0.8316	-0.4552	0.604	0.8059	-0.0257	0.81875	0.3172	0.2181	0.0991	0.26765	0.3294	0.2059	0.1235	0.26765	0.0751	0.6088	0.193	0.9169	-0.5337	0.34195	0.7239	0.55495	-5.4068	7.9765	2.5697	1.28485
97	47	2	1	1	10	0	0	43.3	42	122	139	322.5	91	0	0.4					10.4	4.1	6.3	0.1898	0.3342	-0.1444	0.262	0.5465	0.2123	0.44035	0.0853	0.0658	0.0195	0.07555	0.1063	0.1001	0.0062	0.1032	0.1139	0.5211	0.2299	1.132	-0.4072	0.3175	0.9021	0.68095	-5.0056	6.1298	1.1242	0.5621
98	46	1	1	3	16	1	0	32.7	43	116	108	315	90.4	0	81.6	96	83	66	44.5	30.2	22.9	7.3	0.7162	1.1634	-0.4472	0.9398	0.1671	-0.9963	0.66525	0.8126	0.4699	0.3427	0.64125	0.3541	0.6586	-0.3045	0.50635	0.0625	0.515	0.2006	1.0182	-0.4525	0.28875	0.8176	0.6094	-8.2342	11.0901	2.8559	1.42795
99	50	1	1	2	10	1	1	30.7	42	104	108	352.5	88.6	0	3.4					26.7	17.1	13.5	0.1649	0.519	-0.3541	0.34195	0.6361	0.1171	0.57755	0.0616	0.0767	-0.0151	0.06915	0.3443	0.2585	0.0858	0.3014	0.0641	0.425	0.1968	1.0103	-0.3609	0.24455	0.8135	0.60355	-4.236	3.2219	-1.0141	-0.50705
100	30	2	1	1	0	1	1	23.9	34	78	97	298	88.3	1	0					10	8.1	1.8	0.2531	0.7436	-0.4905	0.49835	0.8109	0.0673	0.77725	0.2393	0.1232	0.1161	0.18125	0.3653	0.185	0.1803	0.27515	0.0461	0.473	0.1518	1.0104	-0.4269	0.25955	0.8586	0.5811	-4.8238	6.5351	1.7113	0.85565
101	58	1	1	3	17	0	1	38.1	45	121	118	339.9	92.6	0	58.6					53.9	21.6	32.3	0.2905	0.7567	-0.4662	0.5236	0.3944	-0.3623	0.57555	0.1812	0.1779	0.0033	0.17955	0.2669	0.5494	-0.2825	0.40815	0.0483	0.4556	0.1783	1.1184	-0.4073	0.25195	0.9401	0.64835	-5.5107	4.0322	-1.4785	-0.73925
102	65	2	1	2	12			28.3				246	85.4	0	60.9					26.3	5.1	21.1	0.7579	1.1947	-0.4368	0.9763	0.8845	-0.3102	1.0396	0.0127	0.0152	-0.0025	0.01395	0.4171	0.459	-0.0419	0.43805	0.1049	0.4196	0.1881	1.0079	-0.3147	0.26225	0.8198	0.598	-5.7222	6.7627	1.0405	0.52025
103	67	2	1	3	11	0	0	51.7	43	135	150	351	95.3	0	24.4	92	89	80.2	38.9	62.4	45	17.5	0.5255	0.7023	-0.1768	0.6139	0.6012	-0.1011	0.65175	0.0676	0.1551	-0.0875	0.11135	0.0894	0.353	-0.2636	0.2212	0.0446	0.4452	0.1777	1.0433	-0.4006	0.2449	0.8656	0.6105	-5.9978	6.6018	0.604	0.302
104	52	2	1	3	12	1	0	53.1	42	144	156	341.5	93.3	1	95.4			79.5	35.3	47.5	0.2	47.3	0.6256	0.9712	-0.3456	0.7984	0.8768	-0.0944	0.924	0.0629	0.1356	-0.0727	0.09925	0.6289	0.2555	0.3734	0.4422	0.0486	0.5768	0.179	1.1988	-0.5282	0.3127	1.0198	0.6889	-5.947	6.2098	0.2628	0.1314
105	72	1	1	3	11			35							18.7					42.2	10.1	32.1	0.8234	1.217	-0.3936	1.0202	0.8234	0.1968	0.9218	0.2198	0.1393	0.0805	0.17955	0.2198	0.1393	0.0805	0.17955	0.1984	1.1785	0.1984	1.1785	0.9801	0.68845	0.9801	0.68845	-4.0477	4.6926	0.6449	0.32245
106	30	1	0	0	2			24.9							0					5	1.2	3.3	0.4215	0.9373	-0.5158	0.6794	0.4215	0.2579	0.55045	0.1618	0.1311	0.0307	0.14645	0.1618	0.1311	0.0307	0.14645	0.1554	1.1345	0.1554	1.1345	0.9791	0.64495	0.9791	0.64495	-4.796	4.984	0.188	0.094
107	45	1	1	2	4			29.6							0.5					15.4	5.3	10.1	0.6478	1.2304	-0.5826	0.9391	0.6478	0.2913	0.79345	0.3234	0.1695	0.1539	0.24645	0.3234	0.1695	0.1539	0.24645	0.1357	1.1285	0.1357	1.1285	0.9928	0.6321	0.9928	0.6321	-3.7863	5.8669	2.0806	1.0403
108	66	2	1	3	13			30.4							38.8					73.7	66.1	7.6	0.4661	1.2056	-0.7395	0.83585	0.4661	0.36975	0.650975	0.1875	0.3881	-0.2006	0.2878	0.1875	0.3881	-0.2006	0.2878	0.3743	1.0393	0.3743	1.0393	0.665	0.7068	0.665	0.7068	-6.6883	7.9433	1.255	0.6275
200	47	1	1	3				41.9				288.4	89.6		15					84.4	29.4	55	1.2127	1.0632	0.1495	1.13795	0.4106	0.72735	0.774275	0.2966	0.3358	-0.0392	0.3162	0.3079	0.2822	0.0257	0.29505	0.0846	0.5004	0.1793	0.9558	0.4158	0.2925	0.7765	0.56755	-4.4823	5.0709	0.5886	0.2943
201	40	1	1	3				33.3							8.2					38.6	18.9	19.6	0.2966	0.6397	-0.3431	0.46815	0.8212	-0.35305	0.644675	0.1097	0.1212	-0.0115	0.11545	0.1484	0.1794	-0.031	0.1639	0.0424	0.3835	0.1616	1.0573	0.3411	0.21295	0.8957	0.60945	-5.5584	4.4938	-1.0646	-0.5323
202	41	1	1	3				25.9							27.9					52.4	30.1	22.4	0.2819	0.7706	-0.4887	0.52625	0.8998	-0.37355	0.713025	0.1416	0.1824	-0.0408	0.162	0.2087	0.2726	-0.0639	0.24065	0.0715	0.5859	0.2109	0.9672	0.5144	0.3287	0.7563	0.58905	-4.069	5.202	1.133	0.5665
203	49	2	1	3				34							65					71.9	31.9	40	0.857	0.916	-0.059	0.8865	0.5327	0.3538	0.7096	0.0845	0.0595	0.025	0.072	0.3713	0.216	0.1553	0.29365	0.072	0.4265	0.1561	1.0684	0.3545	0.24925	0.9123	0.61225	-5.3997	5.3304	-0.0693	-0.03465
204	39	1	1	3				38.9							62.4					82	68.7	13.3	0.4729	0.5553	-0.0824	0.5141	0.9974	-0.4833	0.75575	0.2767	0.6046	-0.3279	0.44065	0.5992	0.7182	-0.119	0.6587	0.0642	0.478	0.1973	1.1699	0.4138	0.2711	0.9726	0.6836	-6.3535	5.3397	-1.0138	-0.5069
205	37	2	1	1				38.7							0.9					9.9	5.3	4.5	0.705	0.4329	0.2721	0.56895	0.247	0.32195	0.407975	0.118	0.0529	0.0651	0.08545	0.7212	0.5351	0.1861	0.62815	0.0553	0.4865	0.1439	1.221	0.4312	0.2709	1.0771	0.68245	-4.6622	5.4984	0.8362	0.4181
206	45	1	1	2				31.6							46.4					20.9	10.7	10.3	0.7648	1.0628	-0.298	0.9138	1.0752	-0.1614	0.9945	0.0325	0.0351	-0.0026	0.0338	0.3654	0.1158	0.2496	0.2406	0.0565	0.4512	0.1701	0.9648	0.3947	0.25385	0.7947	0.56745	-3.4424	5.5594	2.117	1.0585
207	50	1	0	0				33.5							0.3					1.9	0	1.9	0.3813	1.5118	-1.1305	0.94655	1.0172	-0.07065	0.981875	0.0333	0.0223	0.011	0.0278	0.1826	0.0578	0.1248	0.1202	0.0743	0.4807	0.1384	0.8372	0.4064	0.2775	0.6988	0.4878	-3.5289	5.2599	1.731	0.8655
208	22	1	0	0				27.2							0					1.2	0.2	1	0	1.0334	-1.0334	0.5167	0.3798	0.1369	0.44825	0.1591	0.1827	-0.0236	0.1709	0.1358	0.1039	0.0319	0.11985	0.0756	0.4139	0.1435	1.144	0.3383	0.24475	1.0005	0.64375	-7.2214	10.7332	3.5118	1.7559
209	42	1	1	3				34.7							44.3					71.7	31.2	40.5	0.5457	0.7539	-0.2082	0.6498	0.5858	0.064	0.6178	0.6209	0.9978	-0.3769	0.80935	0.2765	0.6354	-0.3589	0.45595	0.0398	0.4261	0.1583	1.08	0.3863	0.23295	0.9217	0.61915	-5.5666	5.6615	0.0949	0.04745
210	34	1	1	3				28							15					70.3	39.3	31	0.3446	0.8021	-0.4575	0.57335	0.6596	-0.08625	0.616475	0.074	0.0757	-0.0017	0.07485	0.1461	0.561	-0.4149	0.35355	0.0397	0.4183	0.1605	0.925	0.3786	0.229	0.7645	0.54275	-6.7221	7.2598	0.5377	0.26885
211	72	1	1	3				26.9							6.8					40.7	33	7.7	0.6473	0.7048	-0.0575	0.67605	0	0.67605	0.338025	0.4628	0.2497	0.2131	0.35625	0.1499	0.9723	-0.8224	0.5611	0.2687	0.7505	0.4086	1.0473	0.4818	0.5096	0.6387	0.72795	-5.2774	7.3573	2.0799	1.03995
212	42	1	1	3				29.4							21.9					52.5	2.2	50.3	0.0599	0.8332	-0.7733	0.44655	0.8375	-0.39095	0.642025	0.5297	0.4881	0.0416	0.5089	0.2395	0.5591	-0.3196	0.3993	0.0627	0.4945	0.2029	0.8304	0.4318	0.2786	0.6275	0.51665	-7.7244	6.288	-1.4364	-0.7182
213	45	1	0	0				23.4							0.4					4.4	0.9	3.5	0	1.1422	-1.1422	0.5711	0.2362	0.3349	0.40365	0.1401	0.0919	0.0482	0.116	0.1011	0.0849	0.0162	0.093	0.1107	0.6269	0.2778	0.0052	0.5162	0.3688	-0.2726	0.1415	-8.5901	8.2214	-0.3687	-0.18435
214	46	1	1	3				30.3							29.8					50	35.4	14.6	0.8885	0.6382	0.2503	0.76335	0.6984	0.06495	0.730875	0.6113	0.6194	-0.0081	0.61535	0.1716	0.2466	-0.075	0.2091	0.0928	0.4794	0.2077	1.1269	0.3866	0.2861	0.9192	0.6673	-4.7571	5.9566	1.1995	0.59975
215	27	1	1	3				32.4							6.3					34.9	7	27.9	0	0.5875	-0.5875	0.29375	0.9343	-0.64055	0.614025	0.0634	0.1101	-0.0467	0.08675	0.2583	0.1869	0.0714	0.2226	0.0673	0.5455	0.2173	1.0744	0.4782	0.3064	0.8571	0.64585	-4.7414	6.593	1.8516	0.9258
216	51	1	1	3				59.1							78.4					43.4	3.5	39.9	0.3061	1.1242	-0.8181	0.71515	0.8051	-0.08995	0.760125	0.3656	0.1673	0.1983	0.26645	0.4802	0.3734	0.1068	0.4268	0.1344	0.4282	0.1795	1.0854	0.2938	0.2813	0.9059	0.63245	-6.1003	4.7502	-1.3501	-0.67505
217	43	1	1	3				27.4							22.7					73.6	40.2	33.4	0.5758	0.5788	-0.003	0.5773	0.8438	-0.2665	0.71055	0.3213	0.3622	-0.0409	0.34175	0.0865	0.3897	-0.3032	0.2381	0.061	0.4308	0.1774	0.9374	0.3698	0.2459	0.76	0.5574	-6.3523	6.2466	-0.1057	-0.05285
218	44	1	1	1				30.4							0.1					5.3	0.6	4.8	0.1535	1.4351	-1.2816	0.7943	0.9722	-0.1779	0.88325	0.2252	0.176	0.0492	0.2006	0.3525	0.2407	0.1118	0.2966	0.0677	0.516	0.2048	1.0162	0.4483	0.29185	0.8114	0.6105	-8.2553	10.0154	1.7601	0.88005
219	45	1	1	3				31.2							2.4					34.4	7.5	26.9	0.1798	0.3765	-0.1967	0.27815	1.4603	-1.18215	0.869225	0.0274	0.0782	-0.0508	0.0528	0.0984	0.1097	-0.0113	0.10405	0.0331	0.2885	0.0915	0.5465	0.2554	0.1608	0.455	0.319	-5.9453	5.5457	-0.3996	-0.1998
220	55	1	1	1				30.1							0.6					7.2	1	6.2	0	1.2345	-1.2345	0.61725	0.2375	0.37975	0.427375	0.0975	0.0387	0.0588	0.0681	0.2075	0.0983	0.1092	0.1529	0.0227	0.4324	0.1435	0.8801	0.4097	0.22755	0.7366	0.5118	-6.918	7.3451	0.4271	0.21355
221	61	1	1	1				26							0.2					11.9	3.2	8.7	0.1615	0.7487	-0.5872	0.4551	0	0.4551	0.22755	0.5198	0.2733	0.2465	0.39655	0.7605	0.5549	0.2056	0.6577	0.0533	0.4041	0.1567	0.9949	0.3508	0.2287	0.8382	0.5758	-6.3492	6.4274	0.0782	0.0391
222	59	1	1	2				35.5							4.9					20.4	0.7	19.7	0.754	1.5754	-0.8214	1.1647	0.6268	0.5379	0.89575	0.0067	0.0315	-0.0248	0.0191	0.2129	0.109	0.1039	0.16095	0.0617	0.4456	0.1841	0.6866	0.3839	0.25365	0.5025	0.43535	-4.7755	7.9259	3.1504	1.5752
223	55	2	1	3				39.9							2					43.8	3.7	40.1	0.2807	1.3413	-1.0606	0.811	1.1199	-0.3089	0.96545	0.1583	0.1947	-0.0364	0.1765	0.3239	0.21	0.1139	0.26695	0.0706	0.5081	0.1937	1.0364	0.4375	0.28935	0.8427	0.61505	-6.3862	4.9699	-1.4163	-0.70815
224	40	2	1	3				47.6							6.4					34.6	13.8	20.8	0.271	0.6279	-0.3569	0.44945	0.5799	-0.13045	0.514675	0.5013	0.3218	0.1795	0.41155	0.3938	0.1853	0.2085	0.28955	0.067	0.4628	0.168	1.0093	0.3958	0.2649	0.8413	0.58865	-5.7118	5.342	-0.3698	-0.1849
225	34	2	0	0				38.9							9.9					3.8	0.2	3.6	0.5388	0.8331	-0.2943	0.68595	1.0893	-0.40335	0.887625	0.0684	0.0366	0.0318	0.0525	0.5342	0.1909	0.3433	0.36255	0.0625	0.4404	0.1991	1.1273	0.3779	0.25145	0.9282	0.6632	-5.5177	5.7968	0.2791	0.13955
226	38	1	1	3				29.6							44.4					77.4	59.7	17.7	0	0.7498	-0.7498	0.3749	0.8469	-0.472	0.6109	0.2258	0.1939	0.0319	0.20985	0.1243	0.3677	-0.2434	0.246	0.0973	0.4929	0.1921	1.0048	0.3956	0.2951	0.8127	0.59845	-6.292	4.2072	-2.0848	-1.0424
227	51	1	1	1				30.5							14.8					14.5	10.6	3.9	0.1742	0.8014	-0.6001	0.4878	0.014	0.4738	0.2509	0.5414	0.312	0.2294	0.4267	0.7451	0.4998	0.2453	0.62245	0.1007	0.3987	0.1685	1.012	0.298	0.2497	0.8435	0.59025	-5.9874	7.125	1.1376	0.5688
228	48	2	1	2				28.6							9.9					20.1	16.6	3.5	0.5401	1.4985	-0.9012	1.0193	0.7014	0.3179	0.86035	0.0108	0.0488	-0.038	0.0298	0.2478	0.0992	0.1486	0.1735	0.0709	0.5007	0.1901	0.7087	0.4298	0.2858	0.5186	0.4494	-4.9777	8.0147	3.037	1.5185
229	49	1	0	0				24.8							0.2					2.2	1.8	0.4	0.018	1.034	-1.016	0.526	0.3798	0.1462	0.4529	0.1772	0.193	-0.0158	0.1851	0.1228	0.1179	0.0049	0.12035	0.0798	0.447	0.1421	1.148	0.3672	0.2634	1.0059	0.64505	-7.2145	10.7398	3.5253	1.76265
230	60	2	1	2				25.9							7.8					17.4	11.7	5.7	0.17	0.9788	-0.4992	0.5744	0	0.5744	0.2872	0.6028	0.2756	0.3272	0.4392	0.6993	0.5304	0.1689	0.61485	0.06767	0.415	0.1709	1.028	0.34733	0.241335	0.8571	0.59945	-6.2877	6.2874	-0.0003	-0.00015
231	59	1	0	0				27.4							0.9					3.7	3	0.7	0.1045	1.354	-1.544	0.72925	0.4012	0.32805	0.565225	0.1388	0.1041	0.0347	0.12145	0.0982	0.1009	-0.0027	0.09955	0.0997	0.5926	0.2984	0.0118	0.4929	0.34615	-0.2866	0.1551	-8.9412	8.1411	-0.8001	-0.40005
232	54	1	1	2				35.1							19.8					21.5	14.5	7	0.6987	1.4875	-0.9012	1.0931	0.7014	0.3917	0.89725	0.014	0.1008	-0.0868	0.0574	0.1977	0.1152	0.0825	0.15645	0.0701	0.4682	0.1944	0.7149	0.3981	0.26915	0.5205	0.45465	-4.8025	8.1181	3.3156	1.6578
233	55	2	0	0				27.8							0.1					1.9	1.1	0.8	0.018	1.0087	-1.058	0.51335	0.3911	0.12225	0.452225	0.1817	0.2001	-0.0184	0.1909	0.1402	0.0987	0.0415	0.11945	0.0954	0.3989	0.138	0.1401	0.3035	0.24715	0.0021	0.13905	-6.8475	9.8745	3.027	1.5135
234	47	1	1	3				33.4							40.8					66.1	50.2	15.9	0	0.7048	-0.7048	0.3524	0.8871	-0.5347	0.61975	0.2308	0.2019	0.0289	0.21635	0.1332	0.4007	-0.2675	0.26695	0.1061	0.5014	0.1845	1.2018	0.3953	0.30375	1.0173	0.69315	-5.994	4.3578	-1.6362	-0.8181
[truncated: 8 more columns]

## Sheet: Bland&Altman_HID
84.9	87.043			-100	0			-100	0
79.2	35.9711			-100	0.000414422			-100	0.000414422
44.2	56.8232			-62	0.000414422			-99.9055	0.000414422
18	27.6118			-62	0			-99.9055	0
86.9	89.1578			-62	0.00352259			-99.8109	0
0	2.04434			-24	0.00352259			-99.8109	0.000414422
16.1	27.96			-24	0			-99.7164	0.000414422
71.3	80.7132			-24	0.0153336			-99.7164	0
17.7	22.3711			14	0.0153336			-99.6219	0
17.8	24.9198			14	0			-99.6219	0.000414422
43.2	42.8759			14	0.00580191			-99.5274	0.000414422
64	45.3902			52	0.00580191			-99.5274	0
1.6	17.2825			52	0			-99.4328	0
84.9	57.3356			52	0.00124327			-99.4328	0.000414422
14.1	26.4264			90	0.00124327			-99.3383	0.000414422
16.9	28.6703			90	0			-99.3383	0
4.4	66.8522							-99.2438	0
69.1	60.4314							-99.2438	0.000414422
89.1	113.063							-99.1493	0.000414422
48.3	7.70678							-99.1493	0
73.9	60.4941							-99.0547	0
96.3	96.4805							-99.0547	0.000414422
4.2	18.8287							-98.9602	0.000414422
1	88.0056							-98.9602	0
0	6.46707							-98.8657	0
34.4	27.0361							-98.8657	0.000414422
5.5	19.7921							-98.7711	0.000414422
79.1	78.5113							-98.7711	0
47.3	23.2513							-98.6766	0
58.7	48.5202							-98.6766	0.000414422
20.8	50.5635							-98.5821	0.000414422
4.1	76.4971							-98.5821	0
102.8	58.7192							-98.4876	0
79.6	54.5146							-98.4876	0.000414422
6.6	33.0351							-98.393	0.000414422
135.9	125.937							-98.393	0
36.1	54.0935							-98.2985	0
27.4	60.1802							-98.2985	0.000414422
34	2.30573							-98.204	0.000414422
1.9	17.719							-98.204	0
0.5	4.59339							-98.1095	0
44.5	38.1208							-98.1095	0.000414422
2.7	26.5813							-98.0149	0.000414422
63.3	30.5881							-98.0149	0
14.7	13.1532							-97.9204	0
1.4	24.7386							-97.9204	0.000414422
74	45.2765							-97.8259	0.000414422
3.9	5.91028							-97.8259	0
30.6	41.7358							-97.7313	0
32.6	34.7697							-97.7313	0.000414422
31.3	18.5							-97.6368	0.000414422
9.8	32.9669							-97.6368	0
9.1	15.0356							-97.5423	0
109.6	36.056							-97.5423	0.000414422
6.5	10.087							-97.4478	0.000414422
6.3	24.4119							-97.4478	0
56.1	48.4528							-97.3532	0
22.3	31.0441							-97.3532	0.000414422
18.1	30.2481							-97.2587	0.000414422
48.6	48.3575							-97.2587	0
2	17.9279							-97.1642	0
0	20.537							-97.1642	0.000414422
78	64.8602							-97.0697	0.000414422
5.6	20.2904							-97.0697	0
4.8	9.46994							-96.9751	0
30.7	33.2723							-96.9751	0.000414422
4.9	45.5068							-96.8806	0.000414422
75.7	51.228							-96.8806	0
0.8	10.0506							-96.7861	0
1.8	59.7269							-96.7861	0.000414422
8.7	-17.067							-96.6915	0.000414422
83.1	20.5743							-96.6915	0
12.4	24.158							-96.597	0
4	86.6303							-96.597	0.000414422
7.3	27.4581							-96.5025	0.000414422
28	40.8098							-96.5025	0
84.3	160.36							-96.408	0
15.1	-4.55904							-96.408	0.000414422
44.4	36.5887							-96.3134	0.000414422
11.5	43.2151							-96.3134	0
8.2	32.9522							-96.2189	0
4.3	6.92204							-96.2189	0.000414422
0	23.102							-96.1244	0.000414422
33.8	32.6332							-96.1244	0
10.4	12.2151							-96.0299	0
23.2	32.6453							-96.0299	0.000414422
64.3	43.8294							-95.9353	0.000414422
34.4	27.7432							-95.9353	0
10.4	29.7475							-95.8408	0
30.2	27.4718							-95.8408	0.000414422
26.7	28.5147							-95.7463	0.000414422
10	21.5374							-95.7463	0
53.9	30.6287							-95.6517	0
26.3	23.3817							-95.6517	0.000414422
62.4	39.2719							-95.5572	0.000414422
47.5	34.6238							-95.5572	0
42.2	25.8818							-95.4627	0
5	26.0098							-95.4627	0.000414422
15.4	20.2499							-95.3682	0.000414422
73.7	47.1269							-95.3682	0
84.4	51.2734							-95.2736	0
38.6	30.7175							-95.2736	0.000414422
52.4	32.7969							-95.1791	0.000414422
71.9	30.6117							-95.1791	0
82	75.8692							-95.0846	0
9.9	33.8521							-95.0846	0.000414422
20.9	26.757							-94.99	0.000414422
1.9	11.1032							-94.99	0
1.2	22.5455							-94.8955	0
71.7	95.7747							-94.8955	0.000414422
70.3	25.9805							-94.801	0.000414422
40.7	30.1122							-94.801	0
52.5	38.6927							-94.7065	0
4.4	12.3825							-94.7065	0.000414422
50	65.4075							-94.6119	0.000414422
34.9	27.8306							-94.6119	0
43.4	13.7478							-94.5174	0
73.6	50.0512							-94.5174	0.000414422
5.3	14.1006							-94.4229	0.000414422
34.4	33.1805							-94.4229	0
7.2	7.60147							-94.3284	0
11.9	20.4158							-94.3284	0.000414422
20.4	18.7616							-94.2338	0.000414422
43.8	23.3494							-94.2338	0
34.6	30.3169							-94.1393	0
3.8	25.0759							-94.1393	0.000414422
77.4	25.0372							-94.0448	0.000414422
								-94.0448	0
								-93.9502	0
								-93.9502	0.000414422
								-93.8557	0.000414422
								-93.8557	0
								-93.7612	0
								-93.7612	0.000414422
								-93.6667	0.000414422
								-93.6667	0
								-93.5721	0
								-93.5721	0.000414422
								-93.4776	0.000414422
								-93.4776	0
								-93.3831	0
								-93.3831	0.000414422
								-93.2886	0.000414422
								-93.2886	0
								-93.194	0
								-93.194	0.000414422
								-93.0995	0.000414422
								-93.0995	0
								-93.005	0
								-93.005	0.000414422
								-92.9104	0.000414422
								-92.9104	0
								-92.8159	0
								-92.8159	0.000414422
								-92.7214	0.000414422
								-92.7214	0
								-92.6269	0
								-92.6269	0.000414422
								-92.5323	0.000414422
								-92.5323	0
								-92.4378	0
								-92.4378	0.000414422
								-92.3433	0.000414422
								-92.3433	0
								-92.2488	0
								-92.2488	0.000414422
								-92.1542	0.000414422
								-92.1542	0
								-92.0597	0
								-92.0597	0.000414422
								-91.9652	0.000414422
								-91.9652	0
								-91.8706	0
								-91.8706	0.000414422
								-91.7761	0.000414422
								-91.7761	0
								-91.6816	0
								-91.6816	0.000414422
								-91.5871	0.000414422
								-91.5871	0
								-91.4925	0
								-91.4925	0.000414422
								-91.398	0.000414422
								-91.398	0
								-91.3035	0
								-91.3035	0.000414422
								-91.209	0.000414422
								-91.209	0
								-91.1144	0
								-91.1144	0.000414422
								-91.0199	0.000414422
								-91.0199	0
								-90.9254	0
								-90.9254	0.000414422
								-90.8308	0.000414422
								-90.8308	0
								-90.7363	0
								-90.7363	0.000414422
								-90.6418	0.000414422
								-90.6418	0
								-90.5473	0
								-90.5473	0.000414422
								-90.4527	0.000414422
								-90.4527	0
								-90.3582	0
								-90.3582	0.000414422
								-90.2637	0.000414422
								-90.2637	0
								-90.1692	0
								-90.1692	0.000414422
								-90.0746	0.000414422
								-90.0746	0
								-89.9801	0
								-89.9801	0.000414422
								-89.8856	0.000414422
								-89.8856	0
								-89.791	0
								-89.791	0.000414422
								-89.6965	0.000414422
								-89.6965	0
								-89.602	0
								-89.602	0.000414422
								-89.5075	0.000414422
								-89.5075	0
								-89.4129	0
								-89.4129	0.000414422
								-89.3184	0.000414422
								-89.3184	0
								-89.2239	0
								-89.2239	0.000414422
								-89.1294	0.000414422
								-89.1294	0
								-89.0348	0
								-89.0348	0.000414422
								-88.9403	0.000414422
								-88.9403	0
								-88.8458	0
								-88.8458	0.000414422
								-88.7512	0.000414422
								-88.7512	0
								-88.6567	0
								-88.6567	0.000414422
								-88.5622	0.000414422
								-88.5622	0
								-88.4677	0
								-88.4677	0.000414422
								-88.3731	0.000414422
								-88.3731	0
								-88.2786	0
								-88.2786	0.000414422
								-88.1841	0.000414422
								-88.1841	0
								-88.0896	0
								-88.0896	0.000414422
								-87.995	0.000414422
								-87.995	0
								-87.9005	0
								-87.9005	0.000414422
								-87.806	0.000414422
								-87.806	0
								-87.7114	0
								-87.7114	0.000414422
								-87.6169	0.000414422
								-87.6169	0
								-87.5224	0
								-87.5224	0.000414422
								-87.4279	0.000414422
								-87.4279	0
								-87.3333	0
								-87.3333	0.000414422
								-87.2388	0.000414422
								-87.2388	0
								-87.1443	0
								-87.1443	0.000414422
								-87.0498	0.000414422
								-87.0498	0
								-86.9552	0
								-86.9552	0.000414422
								-86.8607	0.000414422
								-86.8607	0
								-86.7662	0
								-86.7662	0.000414422
								-86.6716	0.000414422
								-86.6716	0
								-86.5771	0
								-86.5771	0.000414422
								-86.4826	0.000414422
								-86.4826	0
								-86.3881	0
								-86.3881	0.000414422
								-86.2935	0.000414422
								-86.2935	0
								-86.199	0
								-86.199	0.000414422
								-86.1045	0.000414422
								-86.1045	0
								-86.01	0
								-86.01	0.000414422
								-85.9154	0.000414422
								-85.9154	0
								-85.8209	0
								-85.8209	0.000414422
								-85.7264	0.000414422
								-85.7264	0
								-85.6318	0
								-85.6318	0.000414422
								-85.5373	0.000414422
								-85.5373	0
								-85.4428	0
								-85.4428	0.000414422
								-85.3483	0.000414422
								-85.3483	0
								-85.2537	0
								-85.2537	0.000414422
								-85.1592	0.000414422
								-85.1592	0
								-85.0647	0
								-85.0647	0.000414422
								-84.9701	0.000414422
								-84.9701	0
								-84.8756	0
								-84.8756	0.000414422
								-84.7811	0.000414422
								-84.7811	0
								-84.6866	0
								-84.6866	0.000414422
								-84.592	0.000414422
								-84.592	0
								-84.4975	0
								-84.4975	0.000414422
								-84.403	0.000414422
								-84.403	0
								-84.3085	0
								-84.3085	0.000414422
								-84.2139	0.000414422
								-84.2139	0
								-84.1194	0
								-84.1194	0.000414422
								-84.0249	0.000414422
								-84.0249	0
								-83.9303	0
								-83.9303	0.000414422
								-83.8358	0.000414422
								-83.8358	0
								-83.7413	0
								-83.7413	0.000414422
								-83.6468	0.000414422
								-83.6468	0
								-83.5522	0
								-83.5522	0.000414422
								-83.4577	0.000414422
								-83.4577	0
								-83.3632	0
								-83.3632	0.000414422
								-83.2687	0.000414422
								-83.2687	0
								-83.1741	0
								-83.1741	0.000414422
								-83.0796	0.000414422
								-83.0796	0
								-82.9851	0
								-82.9851	0.000414422
								-82.8905	0.000414422
								-82.8905	0
								-82.796	0
								-82.796	0.000414422
								-82.7015	0.000414422
								-82.7015	0
								-82.607	0
								-82.607	0.000414422
								-82.5124	0.000414422
								-82.5124	0
								-82.4179	0
								-82.4179	0.000414422
								-82.3234	0.000414422
								-82.3234	0
								-82.2289	0
								-82.2289	0.000414422
								-82.1343	0.000414422
								-82.1343	0
								-82.0398	0
								-82.0398	0.000414422
								-81.9453	0.000414422
								-81.9453	0
								-81.8507	0
								-81.8507	0.000414422
								-81.7562	0.000414422
								-81.7562	0
								-81.6617	0
								-81.6617	0.000414422
								-81.5672	0.000414422
								-81.5672	0
								-81.4726	0
								-81.4726	0.000414422
								-81.3781	0.000414422
								-81.3781	0
								-81.2836	0
								-81.2836	0.000414422
								-81.1891	0.000414422
								-81.1891	0
								-81.0945	0
								-81.0945	0.000414422
								-81	0.000414422
								-81	0
								-80.9055	0
								-80.9055	0.000414422
								-80.8109	0.000414422
								-80.8109	0
								-80.7164	0
								-80.7164	0.000414422
								-80.6219	0.000414422
								-80.6219	0
								-80.5274	0
								-80.5274	0.000414422
								-80.4328	0.000414422
								-80.4328	0
								-80.3383	0
								-80.3383	0.000414422
								-80.2438	0.000414422
								-80.2438	0
								-80.1493	0
								-80.1493	0.000414422
								-80.0547	0.000414422
								-80.0547	0
								-79.9602	0
								-79.9602	0.000414422
								-79.8657	0.000414422
								-79.8657	0
								-79.7711	0
								-79.7711	0.000414422
								-79.6766	0.000414422
								-79.6766	0
								-79.5821	0
								-79.5821	0.000414422
								-79.4876	0.000414422
								-79.4876	0
								-79.393	0
								-79.393	0.000414422
								-79.2985	0.000414422
								-79.2985	0
								-79.204	0
								-79.204	0.000414422
								-79.1095	0.000414422
								-79.1095	0
								-79.0149	0
								-79.0149	0.000414422
								-78.9204	0.000414422
								-78.9204	0
								-78.8259	0
								-78.8259	0.000414422
								-78.7313	0.000414422
								-78.7313	0
								-78.6368	0
								-78.6368	0.000414422
								-78.5423	0.000414422
								-78.5423	0
								-78.4478	0
								-78.4478	0.000414422
								-78.3532	0.000414422
								-78.3532	0
								-78.2587	0
								-78.2587	0.000414422
								-78.1642	0.000414422
								-78.1642	0
								-78.0697	0
								-78.0697	0.000414422
								-77.9751	0.000414422
								-77.9751	0
								-77.8806	0
								-77.8806	0.000414422
								-77.7861	0.000414422
								-77.7861	0
								-77.6915	0
								-77.6915	0.000414422
								-77.597	0.000414422
								-77.597	0
								-77.5025	0
								-77.5025	0.000414422
								-77.408	0.000414422
								-77.408	0
								-77.3134	0
								-77.3134	0.000414422
								-77.2189	0.000414422
								-77.2189	0
								-77.1244	0
								-77.1244	0.000414422
								-77.0299	0.000414422
								-77.0299	0
								-76.9353	0
								-76.9353	0.000414422
								-76.8408	0.000414422
								-76.8408	0
								-76.7463	0
								-76.7463	0.000414422
								-76.6517	0.000414422
								-76.6517	0
								-76.5572	0
								-76.5572	0.000414422
								-76.4627	0.000414422
								-76.4627	0
								-76.3682	0
								-76.3682	0.000414422
								-76.2736	0.000414422
								-76.2736	0
								-76.1791	0
								-76.1791	0.000414422
								-76.0846	0.000414422
								-76.0846	0
								-75.99	0
								-75.99	0.000414422
								-75.8955	0.000414422
								-75.8955	0
								-75.801	0
								-75.801	0.000414422
								-75.7065	0.000414422
								-75.7065	0
								-75.6119	0
								-75.6119	0.000414422
								-75.5174	0.000414422
								-75.5174	0
								-75.4229	0
								-75.4229	0.000414422
								-75.3284	0.000414422
								-75.3284	0
								-75.2338	0
								-75.2338	0.000414422
								-75.1393	0.000414422
								-75.1393	0
								-75.0448	0
								-75.0448	0.000414422
								-74.9502	0.000414422
								-74.9502	0
								-74.8557	0
								-74.8557	0.000414422
								-74.7612	0.000414422
								-74.7612	0
								-74.6667	0
								-74.6667	0.000414422
								-74.5721	0.000414422
								-74.5721	0
								-74.4776	0
								-74.4776	0.000414422
								-74.3831	0.000414422
								-74.3831	0
								-74.2886	0
								-74.2886	0.000414422
								-74.194	0.000414422
								-74.194	0
								-74.0995	0
								-74.0995	0.000414422
								-74.005	0.000414422
								-74.005	0
								-73.9104	0
								-73.9104	0.000414422
								-73.8159	0.000414422
								-73.8159	0
								-73.7214	0
								-73.7214	0.000414422
								-73.6269	0.000414422
								-73.6269	0
								-73.5323	0
								-73.5323	0.000414422
								-73.4378	0.000414422
								-73.4378	0
								-73.3433	0
								-73.3433	0.000414422
								-73.2488	0.000414422
								-73.2488	0
								-73.1542	0
								-73.1542	0.000414422
								-73.0597	0.000414422
								-73.0597	0
								-72.9652	0
								-72.9652	0.000414422
								-72.8706	0.000414422
								-72.8706	0
								-72.7761	0
								-72.7761	0.000414422
								-72.6816	0.000414422
								-72.6816	0
								-72.5871	0
								-72.5871	0.000414422
								-72.4925	0.000414422
								-72.4925	0
								-72.398	0
								-72.398	0.000414422
								-72.3035	0.000414422
								-72.3035	0
								-72.209	0
								-72.209	0.000414422
								-72.1144	0.000414422
								-72.1144	0
								-72.0199	0
								-72.0199	0.000414422
								-71.9254	0.000414422
								-71.9254	0
								-71.8308	0
								-71.8308	0.000414422
								-71.7363	0.000414422
								-71.7363	0
								-71.6418	0
								-71.6418	0.000414422
								-71.5473	0.000414422
								-71.5473	0
								-71.4527	0
								-71.4527	0.000414422
								-71.3582	0.000414422
								-71.3582	0
								-71.2637	0
								-71.2637	0.000414422
								-71.1692	0.000414422
								-71.1692	0
								-71.0746	0
								-71.0746	0.000414422
								-70.9801	0.000414422
								-70.9801	0
								-70.8856	0
								-70.8856	0.000414422
								-70.791	0.000414422
								-70.791	0
								-70.6965	0
								-70.6965	0.000414422
								-70.602	0.000414422
								-70.602	0
								-70.5075	0
								-70.5075	0.000414422
								-70.4129	0.000414422
								-70.4129	0
								-70.3184	0
								-70.3184	0.000414422
								-70.2239	0.000414422
								-70.2239	0
								-70.1294	0
								-70.1294	0.000414422
								-70.0348	0.000414422
								-70.0348	0
								-69.9403	0
								-69.9403	0.000414422
								-69.8458	0.000414422
								-69.8458	0
								-69.7512	0
								-69.7512	0.000414422
								-69.6567	0.000414422
								-69.6567	0
								-69.5622	0
								-69.5622	0.000414422
								-69.4677	0.000414422
								-69.4677	0
								-69.3731	0
								-69.3731	0.000414422
								-69.2786	0.000414422
								-69.2786	0
								-69.1841	0
								-69.1841	0.000414422
								-69.0896	0.000414422
								-69.0896	0
								-68.995	0
								-68.995	0.000414422
								-68.9005	0.000414422
								-68.9005	0
								-68.806	0
								-68.806	0.000414422
								-68.7114	0.000414422
								-68.7114	0
								-68.6169	0
								-68.6169	0.000414422
								-68.5224	0.000414422
								-68.5224	0
								-68.4279	0
								-68.4279	0.000414422
								-68.3333	0.000414422
								-68.3333	0
								-68.2388	0
								-68.2388	0.000414422
								-68.1443	0.000414422
								-68.1443	0
								-68.0498	0
								-68.0498	0.000414422
								-67.9552	0.000414422
								-67.9552	0
								-67.8607	0
								-67.8607	0.000414422
								-67.7662	0.000414422
								-67.7662	0
								-67.6716	0
								-67.6716	0.000414422
								-67.5771	0.000414422
								-67.5771	0
								-67.4826	0
								-67.4826	0.000414422
								-67.3881	0.000414422
								-67.3881	0
								-67.2935	0
								-67.2935	0.000414422
								-67.199	0.000414422
								-67.199	0
								-67.1045	0
								-67.1045	0.000414422
								-67.01	0.000414422
								-67.01	0
								-66.9154	0
								-66.9154	0.000414422
								-66.8209	0.000414422
								-66.8209	0
								-66.7264	0
								-66.7264	0.000414422
								-66.6318	0.000414422
								-66.6318	0
								-66.5373	0
								-66.5373	0.000414422
								-66.4428	0.000414422
								-66.4428	0
								-66.3483	0
								-66.3483	0.000414422
								-66.2537	0.000414422
								-66.2537	0
								-66.1592	0
								-66.1592	0.000414422
								-66.0647	0.000414422
								-66.0647	0
								-65.9701	0
								-65.9701	0.000414422
								-65.8756	0.000414422
								-65.8756	0
								-65.7811	0
								-65.7811	0.000414422
								-65.6866	0.000414422
								-65.6866	0
								-65.592	0
								-65.592	0.000414422
								-65.4975	0.000414422
								-65.4975	0
								-65.403	0
								-65.403	0.000414422
								-65.3085	0.000414422
								-65.3085	0
								-65.2139	0
								-65.2139	0.000414422
								-65.1194	0.000414422
								-65.1194	0
								-65.0249	0
								-65.0249	0.000414422
								-64.9303	0.000414422
								-64.9303	0
								-64.8358	0
								-64.8358	0.000414422
								-64.7413	0.000414422
								-64.7413	0
								-64.6468	0
								-64.6468	0.000414422
								-64.5522	0.000414422
								-64.5522	0
								-64.4577	0
								-64.4577	0.000414422
								-64.3632	0.000414422
								-64.3632	0
								-64.2687	0
								-64.2687	0.000414422
								-64.1741	0.000414422
								-64.1741	0
								-64.0796	0
								-64.0796	0.000414422
								-63.9851	0.000414422
								-63.9851	0
								-63.8905	0
								-63.8905	0.000414422
								-63.796	0.000414422
								-63.796	0
								-63.7015	0
								-63.7015	0.000414422
								-63.607	0.000414422
								-63.607	0
								-63.5124	0
								-63.5124	0.000414422
								-63.4179	0.000414422
								-63.4179	0
								-63.3234	0
								-63.3234	0.000414422
								-63.2289	0.000414422
								-63.2289	0
								-63.1343	0
								-63.1343	0.000414422
								-63.0398	0.000414422
								-63.0398	0
								-62.9453	0
								-62.9453	0.000414422
								-62.8507	0.000414422
								-62.8507	0
								-62.7562	0
								-62.7562	0.000414422
								-62.6617	0.000414422
								-62.6617	0
								-62.5672	0
								-62.5672	0.000414422
								-62.4726	0.000414422
								-62.4726	0
								-62.3781	0
								-62.3781	0.000414422
								-62.2836	0.000414422
								-62.2836	0
								-62.1891	0
								-62.1891	0.000414422
								-62.0945	0.000414422
								-62.0945	0
								-62	0
								-62	0.00352259
								-61.9055	0.00352259
								-61.9055	0
								-61.8109	0
								-61.8109	0.00352259
								-61.7164	0.00352259
								-61.7164	0
								-61.6219	0
								-61.6219	0.00352259
								-61.5274	0.00352259
								-61.5274	0
								-61.4328	0
								-61.4328	0.00352259
								-61.3383	0.00352259
								-61.3383	0
								-61.2438	0
								-61.2438	0.00352259
								-61.1493	0.00352259
								-61.1493	0
								-61.0547	0
								-61.0547	0.00352259
								-60.9602	0.00352259
								-60.9602	0
								-60.8657	0
								-60.8657	0.00352259
								-60.7711	0.00352259
								-60.7711	0
								-60.6766	0
								-60.6766	0.00352259
								-60.5821	0.00352259
								-60.5821	0
								-60.4876	0
								-60.4876	0.00352259
								-60.393	0.00352259
								-60.393	0
								-60.2985	0
								-60.2985	0.00352259
								-60.204	0.00352259
								-60.204	0
								-60.1095	0
								-60.1095	0.00352259
								-60.0149	0.00352259
								-60.0149	0
								-59.9204	0
								-59.9204	0.00352259
								-59.8259	0.00352259
								-59.8259	0
								-59.7313	0
								-59.7313	0.00352259
								-59.6368	0.00352259
								-59.6368	0
								-59.5423	0
								-59.5423	0.00352259
								-59.4478	0.00352259
								-59.4478	0
								-59.3532	0
								-59.3532	0.00352259
								-59.2587	0.00352259
								-59.2587	0
								-59.1642	0
								-59.1642	0.00352259
								-59.0697	0.00352259
								-59.0697	0
								-58.9751	0
								-58.9751	0.00352259
								-58.8806	0.00352259
								-58.8806	0
								-58.7861	0
								-58.7861	0.00352259
								-58.6915	0.00352259
								-58.6915	0
								-58.597	0
								-58.597	0.00352259
								-58.5025	0.00352259
								-58.5025	0
								-58.408	0
								-58.408	0.00352259
								-58.3134	0.00352259
								-58.3134	0
								-58.2189	0
								-58.2189	0.00352259
								-58.1244	0.00352259
								-58.1244	0
								-58.0299	0
								-58.0299	0.00352259
								-57.9353	0.00352259
								-57.9353	0
								-57.8408	0
								-57.8408	0.00352259
								-57.7463	0.00352259
								-57.7463	0
								-57.6517	0
								-57.6517	0.00352259
								-57.5572	0.00352259
								-57.5572	0
								-57.4627	0
								-57.4627	0.00352259
								-57.3682	0.00352259
								-57.3682	0
								-57.2736	0
								-57.2736	0.00352259
								-57.1791	0.00352259
								-57.1791	0
								-57.0846	0
								-57.0846	0.00352259
								-56.99	0.00352259
								-56.99	0
								-56.8955	0
								-56.8955	0.00352259
								-56.801	0.00352259
								-56.801	0
								-56.7065	0
								-56.7065	0.00352259
								-56.6119	0.00352259
								-56.6119	0
								-56.5174	0
								-56.5174	0.00352259
								-56.4229	0.00352259
								-56.4229	0
								-56.3284	0
								-56.3284	0.00352259
								-56.2338	0.00352259
								-56.2338	0
								-56.1393	0
								-56.1393	0.00352259
								-56.0448	0.00352259
								-56.0448	0
								-55.9502	0
								-55.9502	0.00352259
								-55.8557	0.00352259
								-55.8557	0
								-55.7612	0
								-55.7612	0.00352259
								-55.6667	0.00352259
								-55.6667	0
								-55.5721	0
								-55.5721	0.00352259
								-55.4776	0.00352259
								-55.4776	0
								-55.3831	0
								-55.3831	0.00352259
								-55.2886	0.00352259
								-55.2886	0
								-55.194	0
								-55.194	0.00352259
								-55.0995	0.00352259
								-55.0995	0
								-55.005	0
								-55.005	0.00352259
								-54.9104	0.00352259
								-54.9104	0
								-54.8159	0
								-54.8159	0.00352259
								-54.7214	0.00352259
								-54.7214	0
								-54.6269	0
								-54.6269	0.00352259
								-54.5323	0.00352259
								-54.5323	0
								-54.4378	0
								-54.4378	0.00352259
								-54.3433	0.00352259
								-54.3433	0
								-54.2488	0
								-54.2488	0.00352259
								-54.1542	0.00352259
								-54.1542	0
								-54.0597	0
								-54.0597	0.00352259
								-53.9652	0.00352259
								-53.9652	0
								-53.8706	0
								-53.8706	0.00352259
								-53.7761	0.00352259
								-53.7761	0
								-53.6816	0
								-53.6816	0.00352259
								-53.5871	0.00352259
								-53.5871	0
								-53.4925	0
								-53.4925	0.00352259
								-53.398	0.00352259
								-53.398	0
								-53.3035	0
								-53.3035	0.00352259
								-53.209	0.00352259
								-53.209	0
								-53.1144	0
								-53.1144	0.00352259
								-53.0199	0.00352259
								-53.0199	0
								-52.9254	0
								-52.9254	0.00352259
								-52.8308	0.00352259
								-52.8308	0
								-52.7363	0
								-52.7363	0.00352259
								-52.6418	0.00352259
								-52.6418	0
								-52.5473	0
								-52.5473	0.00352259
								-52.4527	0.00352259
								-52.4527	0
								-52.3582	0
								-52.3582	0.00352259
								-52.2637	0.00352259
								-52.2637	0
								-52.1692	0
								-52.1692	0.00352259
								-52.0746	0.00352259
								-52.0746	0
								-51.9801	0
								-51.9801	0.00352259
								-51.8856	0.00352259
								-51.8856	0
								-51.791	0
								-51.791	0.00352259
								-51.6965	0.00352259
								-51.6965	0
								-51.602	0
								-51.602	0.00352259
								-51.5075	0.00352259
								-51.5075	0
								-51.4129	0
								-51.4129	0.00352259
								-51.3184	0.00352259
								-51.3184	0
								-51.2239	0
								-51.2239	0.00352259
								-51.1294	0.00352259
								-51.1294	0
								-51.0348	0
								-51.0348	0.00352259
								-50.9403	0.00352259
								-50.9403	0
								-50.8458	0
								-50.8458	0.00352259
								-50.7512	0.00352259
								-50.7512	0
								-50.6567	0
								-50.6567	0.00352259
								-50.5622	0.00352259
								-50.5622	0
								-50.4677	0
								-50.4677	0.00352259
								-50.3731	0.00352259
								-50.3731	0
								-50.2786	0
								-50.2786	0.00352259
								-50.1841	0.00352259
								-50.1841	0
								-50.0896	0
								-50.0896	0.00352259
								-49.995	0.00352259
								-49.995	0
								-49.9005	0
								-49.9005	0.00352259
								-49.806	0.00352259
								-49.806	0
								-49.7114	0
								-49.7114	0.00352259
								-49.6169	0.00352259
								-49.6169	0
								-49.5224	0
								-49.5224	0.00352259
								-49.4279	0.00352259
								-49.4279	0
								-49.3333	0
								-49.3333	0.00352259
								-49.2388	0.00352259
								-49.2388	0
								-49.1443	0
								-49.1443	0.00352259
								-49.0498	0.00352259
								-49.0498	0
								-48.9552	0
								-48.9552	0.00352259
								-48.8607	0.00352259
								-48.8607	0
								-48.7662	0
								-48.7662	0.00352259
								-48.6716	0.00352259
								-48.6716	0
								-48.5771	0
								-48.5771	0.00352259
								-48.4826	0.00352259
								-48.4826	0
								-48.3881	0
								-48.3881	0.00352259
								-48.2935	0.00352259
								-48.2935	0
								-48.199	0
								-48.199	0.00352259
								-48.1045	0.00352259
								-48.1045	0
								-48.01	0
								-48.01	0.00352259
								-47.9154	0.00352259
								-47.9154	0
								-47.8209	0
								-47.8209	0.00352259
								-47.7264	0.00352259
								-47.7264	0
								-47.6318	0
								-47.6318	0.00352259
								-47.5373	0.00352259
								-47.5373	0
								-47.4428	0
								-47.4428	0.00352259
								-47.3483	0.00352259
								-47.3483	0
								-47.2537	0
								-47.2537	0.00352259
								-47.1592	0.00352259
								-47.1592	0
								-47.0647	0
								-47.0647	0.00352259
								-46.9701	0.00352259
								-46.9701	0
								-46.8756	0
								-46.8756	0.00352259
								-46.7811	0.00352259
								-46.7811	0
								-46.6866	0
								-46.6866	0.00352259
								-46.592	0.00352259
								-46.592	0
								-46.4975	0
								-46.4975	0.00352259
								-46.403	0.00352259
								-46.403	0
								-46.3085	0
								-46.3085	0.00352259
								-46.2139	0.00352259
								-46.2139	0
								-46.1194	0
								-46.1194	0.00352259
								-46.0249	0.00352259
								-46.0249	0
								-45.9303	0
								-45.9303	0.00352259
								-45.8358	0.00352259
								-45.8358	0
								-45.7413	0
								-45.7413	0.00352259
								-45.6468	0.00352259
								-45.6468	0
								-45.5522	0
								-45.5522	0.00352259
								-45.4577	0.00352259
								-45.4577	0
								-45.3632	0
								-45.3632	0.00352259
								-45.2687	0.00352259
								-45.2687	0
								-45.1741	0
								-45.1741	0.00352259
								-45.0796	0.00352259
								-45.0796	0
								-44.9851	0
								-44.9851	0.00352259
								-44.8905	0.00352259
								-44.8905	0
								-44.796	0
								-44.796	0.00352259
								-44.7015	0.00352259
								-44.7015	0
								-44.607	0
								-44.607	0.00352259
								-44.5124	0.00352259
								-44.5124	0
								-44.4179	0
								-44.4179	0.00352259
								-44.3234	0.00352259
								-44.3234	0
								-44.2289	0
								-44.2289	0.00352259
								-44.1343	0.00352259
								-44.1343	0
								-44.0398	0
								-44.0398	0.00352259
								-43.9453	0.00352259
								-43.9453	0
								-43.8507	0
								-43.8507	0.00352259
								-43.7562	0.00352259
								-43.7562	0
								-43.6617	0
								-43.6617	0.00352259
								-43.5672	0.00352259
								-43.5672	0
								-43.4726	0
								-43.4726	0.00352259
								-43.3781	0.00352259
								-43.3781	0
								-43.2836	0
								-43.2836	0.00352259
								-43.1891	0.00352259
								-43.1891	0
								-43.0945	0
								-43.0945	0.00352259
								-43	0.00352259
								-43	0
								-42.9055	0
								-42.9055	0.00352259
								-42.8109	0.00352259
								-42.8109	0
								-42.7164	0
								-42.7164	0.00352259
								-42.6219	0.00352259
								-42.6219	0
								-42.5274	0
								-42.5274	0.00352259
								-42.4328	0.00352259
								-42.4328	0
								-42.3383	0
								-42.3383	0.00352259
								-42.2438	0.00352259
								-42.2438	0
								-42.1493	0
								-42.1493	0.00352259
								-42.0547	0.00352259
								-42.0547	0
								-41.9602	0
								-41.9602	0.00352259
								-41.8657	0.00352259
								-41.8657	0
								-41.7711	0
								-41.7711	0.00352259
								-41.6766	0.00352259
								-41.6766	0
								-41.5821	0
								-41.5821	0.00352259
								-41.4876	0.00352259
								-41.4876	0
								-41.393	0
								-41.393	0.00352259
								-41.2985	0.00352259
								-41.2985	0
								-41.204	0
								-41.204	0.00352259
								-41.1095	0.00352259
								-41.1095	0
								-41.0149	0
								-41.0149	0.00352259
								-40.9204	0.00352259
								-40.9204	0
								-40.8259	0
								-40.8259	0.00352259
								-40.7313	0.00352259
								-40.7313	0
								-40.6368	0
								-40.6368	0.00352259
								-40.5423	0.00352259
								-40.5423	0
								-40.4478	0
								-40.4478	0.00352259
								-40.3532	0.00352259
								-40.3532	0
								-40.2587	0
								-40.2587	0.00352259
								-40.1642	0.00352259
								-40.1642	0
								-40.0697	0
								-40.0697	0.00352259
								-39.9751	0.00352259
								-39.9751	0
								-39.8806	0
								-39.8806	0.00352259
								-39.7861	0.00352259
								-39.7861	0
								-39.6915	0
								-39.6915	0.00352259
								-39.597	0.00352259
								-39.597	0
								-39.5025	0
								-39.5025	0.00352259
								-39.408	0.00352259
								-39.408	0
								-39.3134	0
								-39.3134	0.00352259
								-39.2189	0.00352259
								-39.2189	0
								-39.1244	0
								-39.1244	0.00352259
								-39.0299	0.00352259
								-39.0299	0
								-38.9353	0
								-38.9353	0.00352259
								-38.8408	0.00352259
								-38.8408	0
								-38.7463	0
								-38.7463	0.00352259
								-38.6517	0.00352259
								-38.6517	0
								-38.5572	0
								-38.5572	0.00352259
								-38.4627	0.00352259
								-38.4627	0
								-38.3682	0
								-38.3682	0.00352259
								-38.2736	0.00352259
								-38.2736	0
								-38.1791	0
								-38.1791	0.00352259
								-38.0846	0.00352259
								-38.0846	0
								-37.99	0
								-37.99	0.00352259
								-37.8955	0.00352259
								-37.8955	0
								-37.801	0
								-37.801	0.00352259
								-37.7065	0.00352259
								-37.7065	0
								-37.6119	0
								-37.6119	0.00352259
								-37.5174	0.00352259
								-37.5174	0
								-37.4229	0
								-37.4229	0.00352259
								-37.3284	0.00352259
								-37.3284	0
								-37.2338	0
								-37.2338	0.00352259
								-37.1393	0.00352259
								-37.1393	0
								-37.0448	0
								-37.0448	0.00352259
								-36.9502	0.00352259
								-36.9502	0
								-36.8557	0
								-36.8557	0.00352259
								-36.7612	0.00352259
								-36.7612	0
								-36.6667	0
								-36.6667	0.00352259
								-36.5721	0.00352259
								-36.5721	0
								-36.4776	0
								-36.4776	0.00352259
								-36.3831	0.00352259
								-36.3831	0
								-36.2886	0
								-36.2886	0.00352259
								-36.194	0.00352259
								-36.194	0
								-36.0995	0
								-36.0995	0.00352259
								-36.005	0.00352259
								-36.005	0
								-35.9104	0
								-35.9104	0.00352259
								-35.8159	0.00352259
								-35.8159	0
								-35.7214	0
								-35.7214	0.00352259
								-35.6269	0.00352259
								-35.6269	0
								-35.5323	0
								-35.5323	0.00352259
								-35.4378	0.00352259
								-35.4378	0
								-35.3433	0
								-35.3433	0.00352259
								-35.2488	0.00352259
								-35.2488	0
								-35.1542	0
								-35.1542	0.00352259
								-35.0597	0.00352259
								-35.0597	0
								-34.9652	0
								-34.9652	0.00352259
								-34.8706	0.00352259
								-34.8706	0
								-34.7761	0
								-34.7761	0.00352259
								-34.6816	0.00352259
								-34.6816	0
								-34.5871	0
								-34.5871	0.00352259
								-34.4925	0.00352259
								-34.4925	0
								-34.398	0
								-34.398	0.00352259
								-34.3035	0.00352259
								-34.3035	0
								-34.209	0
								-34.209	0.00352259
								-34.1144	0.00352259
								-34.1144	0
								-34.0199	0
								-34.0199	0.00352259
								-33.9254	0.00352259
								-33.9254	0
								-33.8308	0
								-33.8308	0.00352259
								-33.7363	0.00352259
								-33.7363	0
								-33.6418	0
								-33.6418	0.00352259
								-33.5473	0.00352259
								-33.5473	0
								-33.4527	0
								-33.4527	0.00352259
								-33.3582	0.00352259
								-33.3582	0
								-33.2637	0
								-33.2637	0.00352259
								-33.1692	0.00352259
								-33.1692	0
								-33.0746	0
								-33.0746	0.00352259
								-32.9801	0.00352259
								-32.9801	0
								-32.8856	0
								-32.8856	0.00352259
								-32.791	0.00352259
								-32.791	0
								-32.6965	0
								-32.6965	0.00352259
								-32.602	0.00352259
								-32.602	0
								-32.5075	0
								-32.5075	0.00352259
								-32.4129	0.00352259
								-32.4129	0
								-32.3184	0
								-32.3184	0.00352259
								-32.2239	0.00352259
								-32.2239	0
								-32.1294	0
								-32.1294	0.00352259
								-32.0348	0.00352259
								-32.0348	0
								-31.9403	0
								-31.9403	0.00352259
								-31.8458	0.00352259
								-31.8458	0
								-31.7512	0
								-31.7512	0.00352259
								-31.6567	0.00352259
								-31.6567	0
								-31.5622	0
								-31.5622	0.00352259
								-31.4677	0.00352259
								-31.4677	0
								-31.3731	0
								-31.3731	0.00352259
								-31.2786	0.00352259
								-31.2786	0
								-31.1841	0
								-31.1841	0.00352259
								-31.0896	0.00352259
								-31.0896	0
								-30.995	0
								-30.995	0.00352259
								-30.9005	0.00352259
								-30.9005	0
								-30.806	0
								-30.806	0.00352259
								-30.7114	0.00352259
								-30.7114	0
								-30.6169	0
								-30.6169	0.00352259
								-30.5224	0.00352259
								-30.5224	0
								-30.4279	0
								-30.4279	0.00352259
								-30.3333	0.00352259
								-30.3333	0
								-30.2388	0
								-30.2388	0.00352259
								-30.1443	0.00352259
								-30.1443	0
								-30.0498	0
								-30.0498	0.00352259
								-29.9552	0.00352259
								-29.9552	0
								-29.8607	0
								-29.8607	0.00352259
								-29.7662	0.00352259
								-29.7662	0
								-29.6716	0
								-29.6716	0.00352259
								-29.5771	0.00352259
								-29.5771	0
								-29.4826	0
								-29.4826	0.00352259
								-29.3881	0.00352259
								-29.3881	0
								-29.2935	0
								-29.2935	0.00352259
								-29.199	0.00352259
								-29.199	0
								-29.1045	0
								-29.1045	0.00352259
								-29.01	0.00352259
								-29.01	0
								-28.9154	0
								-28.9154	0.00352259
								-28.8209	0.00352259
								-28.8209	0
								-28.7264	0
								-28.7264	0.00352259
								-28.6318	0.00352259
								-28.6318	0
								-28.5373	0
								-28.5373	0.00352259
								-28.4428	0.00352259
								-28.4428	0
								-28.3483	0
								-28.3483	0.00352259
								-28.2537	0.00352259
								-28.2537	0
								-28.1592	0
								-28.1592	0.00352259
								-28.0647	0.00352259
								-28.0647	0
								-27.9701	0
								-27.9701	0.00352259
								-27.8756	0.00352259
								-27.8756	0
								-27.7811	0
								-27.7811	0.00352259
								-27.6866	0.00352259
								-27.6866	0
								-27.592	0
								-27.592	0.00352259
								-27.4975	0.00352259
								-27.4975	0
								-27.403	0
								-27.403	0.00352259
								-27.3085	0.00352259
								-27.3085	0
								-27.2139	0
								-27.2139	0.00352259
								-27.1194	0.00352259
								-27.1194	0
								-27.0249	0
								-27.0249	0.00352259
								-26.9303	0.00352259
								-26.9303	0
								-26.8358	0
								-26.8358	0.00352259
								-26.7413	0.00352259
								-26.7413	0
								-26.6468	0
								-26.6468	0.00352259
								-26.5522	0.00352259
								-26.5522	0
								-26.4577	0
								-26.4577	0.00352259
								-26.3632	0.00352259
								-26.3632	0
								-26.2687	0
								-26.2687	0.00352259
								-26.1741	0.00352259
								-26.1741	0
								-26.0796	0
								-26.0796	0.00352259
								-25.9851	0.00352259
								-25.9851	0
								-25.8905	0
								-25.8905	0.00352259
								-25.796	0.00352259
								-25.796	0
								-25.7015	0
								-25.7015	0.00352259
								-25.607	0.00352259
								-25.607	0
								-25.5124	0
								-25.5124	0.00352259
								-25.4179	0.00352259
								-25.4179	0
								-25.3234	0
								-25.3234	0.00352259
								-25.2289	0.00352259
								-25.2289	0
								-25.1343	0
								-25.1343	0.00352259
								-25.0398	0.00352259
								-25.0398	0
								-24.9453	0
								-24.9453	0.00352259
								-24.8507	0.00352259
								-24.8507	0
								-24.7562	0
								-24.7562	0.00352259
								-24.6617	0.00352259
								-24.6617	0
								-24.5672	0
								-24.5672	0.00352259
								-24.4726	0.00352259
								-24.4726	0
								-24.3781	0
								-24.3781	0.00352259
								-24.2836	0.00352259
								-24.2836	0
								-24.1891	0
								-24.1891	0.00352259
								-24.0945	0.00352259
								-24.0945	0
								-24	0
								-24	0.0153336
								-23.9055	0.0153336
								-23.9055	0
								-23.8109	0
								-23.8109	0.0153336
								-23.7164	0.0153336
								-23.7164	0
								-23.6219	0
								-23.6219	0.0153336
								-23.5274	0.0153336
								-23.5274	0
								-23.4328	0
								-23.4328	0.0153336
								-23.3383	0.0153336
								-23.3383	0
								-23.2438	0
								-23.2438	0.0153336
								-23.1493	0.0153336
								-23.1493	0
								-23.0547	0
								-23.0547	0.0153336
								-22.9602	0.0153336
								-22.9602	0
								-22.8657	0
								-22.8657	0.0153336
								-22.7711	0.0153336
								-22.7711	0
								-22.6766	0
								-22.6766	0.0153336
								-22.5821	0.0153336
								-22.5821	0
								-22.4876	0
								-22.4876	0.0153336
								-22.393	0.0153336
								-22.393	0
								-22.2985	0
								-22.2985	0.0153336
								-22.204	0.0153336
								-22.204	0
								-22.1095	0
								-22.1095	0.0153336
								-22.0149	0.0153336
								-22.0149	0
								-21.9204	0
								-21.9204	0.0153336
								-21.8259	0.0153336
								-21.8259	0
								-21.7313	0
								-21.7313	0.0153336
								-21.6368	0.0153336
								-21.6368	0
								-21.5423	0
								-21.5423	0.0153336
								-21.4478	0.0153336
								-21.4478	0
								-21.3532	0
								-21.3532	0.0153336
								-21.2587	0.0153336
								-21.2587	0
								-21.1642	0
								-21.1642	0.0153336
								-21.0697	0.0153336
								-21.0697	0
								-20.9751	0
								-20.9751	0.0153336
								-20.8806	0.0153336
								-20.8806	0
								-20.7861	0
								-20.7861	0.0153336
								-20.6915	0.0153336
								-20.6915	0
								-20.597	0
								-20.597	0.0153336
								-20.5025	0.0153336
								-20.5025	0
								-20.408	0
								-20.408	0.0153336
								-20.3134	0.0153336
								-20.3134	0
								-20.2189	0
								-20.2189	0.0153336
								-20.1244	0.0153336
								-20.1244	0
								-20.0299	0
								-20.0299	0.0153336
								-19.9353	0.0153336
								-19.9353	0
								-19.8408	0
								-19.8408	0.0153336
								-19.7463	0.0153336
								-19.7463	0
								-19.6517	0
								-19.6517	0.0153336
								-19.5572	0.0153336
								-19.5572	0
								-19.4627	0
								-19.4627	0.0153336
								-19.3682	0.0153336
								-19.3682	0
								-19.2736	0
								-19.2736	0.0153336
								-19.1791	0.0153336
								-19.1791	0
								-19.0846	0
								-19.0846	0.0153336
								-18.99	0.0153336
								-18.99	0
								-18.8955	0
								-18.8955	0.0153336
								-18.801	0.0153336
								-18.801	0
								-18.7065	0
								-18.7065	0.0153336
								-18.6119	0.0153336
								-18.6119	0
								-18.5174	0
								-18.5174	0.0153336
								-18.4229	0.0153336
								-18.4229	0
								-18.3284	0
								-18.3284	0.0153336
								-18.2338	0.0153336
								-18.2338	0
								-18.1393	0
								-18.1393	0.0153336
								-18.0448	0.0153336
								-18.0448	0
								-17.9502	0
								-17.9502	0.0153336
								-17.8557	0.0153336
								-17.8557	0
								-17.7612	0
								-17.7612	0.0153336
								-17.6667	0.0153336
								-17.6667	0
								-17.5721	0
								-17.5721	0.0153336
								-17.4776	0.0153336
								-17.4776	0
								-17.3831	0
								-17.3831	0.0153336
								-17.2886	0.0153336
								-17.2886	0
								-17.194	0
								-17.194	0.0153336
								-17.0995	0.0153336
								-17.0995	0
								-17.005	0
								-17.005	0.0153336
								-16.9104	0.0153336
								-16.9104	0
								-16.8159	0
								-16.8159	0.0153336
								-16.7214	0.0153336
								-16.7214	0
								-16.6269	0
								-16.6269	0.0153336
								-16.5323	0.0153336
								-16.5323	0
								-16.4378	0
								-16.4378	0.0153336
								-16.3433	0.0153336
								-16.3433	0
								-16.2488	0
								-16.2488	0.0153336
								-16.1542	0.0153336
								-16.1542	0
								-16.0597	0
								-16.0597	0.0153336
								-15.9652	0.0153336
								-15.9652	0
								-15.8706	0
								-15.8706	0.0153336
								-15.7761	0.0153336
								-15.7761	0
								-15.6816	0
								-15.6816	0.0153336
								-15.5871	0.0153336
								-15.5871	0
								-15.4925	0
								-15.4925	0.0153336
								-15.398	0.0153336
								-15.398	0
								-15.3035	0
								-15.3035	0.0153336
								-15.209	0.0153336
								-15.209	0
								-15.1144	0
								-15.1144	0.0153336
								-15.0199	0.0153336
								-15.0199	0
								-14.9254	0
								-14.9254	0.0153336
								-14.8308	0.0153336
								-14.8308	0
								-14.7363	0
								-14.7363	0.0153336
								-14.6418	0.0153336
								-14.6418	0
								-14.5473	0
								-14.5473	0.0153336
								-14.4527	0.0153336
								-14.4527	0
								-14.3582	0
								-14.3582	0.0153336
								-14.2637	0.0153336
								-14.2637	0
								-14.1692	0
								-14.1692	0.0153336
								-14.0746	0.0153336
								-14.0746	0
								-13.9801	0
								-13.9801	0.0153336
								-13.8856	0.0153336
								-13.8856	0
								-13.791	0
								-13.791	0.0153336
								-13.6965	0.0153336
								-13.6965	0
								-13.602	0
								-13.602	0.0153336
								-13.5075	0.0153336
								-13.5075	0
								-13.4129	0
								-13.4129	0.0153336
								-13.3184	0.0153336
								-13.3184	0
								-13.2239	0
								-13.2239	0.0153336
								-13.1294	0.0153336
								-13.1294	0
								-13.0348	0
								-13.0348	0.0153336
								-12.9403	0.0153336
								-12.9403	0
								-12.8458	0
								-12.8458	0.0153336
								-12.7512	0.0153336
								-12.7512	0
								-12.6567	0
								-12.6567	0.0153336
								-12.5622	0.0153336
								-12.5622	0
								-12.4677	0
								-12.4677	0.0153336
								-12.3731	0.0153336
								-12.3731	0
								-12.2786	0
								-12.2786	0.0153336
								-12.1841	0.0153336
								-12.1841	0
								-12.0896	0
								-12.0896	0.0153336
								-11.995	0.0153336
								-11.995	0
								-11.9005	0
								-11.9005	0.0153336
								-11.806	0.0153336
								-11.806	0
								-11.7114	0
								-11.7114	0.0153336
								-11.6169	0.0153336
								-11.6169	0
								-11.5224	0
								-11.5224	0.0153336
								-11.4279	0.0153336
								-11.4279	0
								-11.3333	0
								-11.3333	0.0153336
								-11.2388	0.0153336
								-11.2388	0
								-11.1443	0
								-11.1443	0.0153336
								-11.0498	0.0153336
								-11.0498	0
								-10.9552	0
								-10.9552	0.0153336
								-10.8607	0.0153336
								-10.8607	0
								-10.7662	0
								-10.7662	0.0153336
								-10.6716	0.0153336
								-10.6716	0
								-10.5771	0
								-10.5771	0.0153336
								-10.4826	0.0153336
								-10.4826	0
								-10.3881	0
								-10.3881	0.0153336
								-10.2935	0.0153336
								-10.2935	0
								-10.199	0
								-10.199	0.0153336
								-10.1045	0.0153336
								-10.1045	0
								-10.01	0
								-10.01	0.0153336
								-9.91542	0.0153336
								-9.91542	0
								-9.8209	0
								-9.8209	0.0153336
								-9.72637	0.0153336
								-9.72637	0
								-9.63184	0
								-9.63184	0.0153336
								-9.53731	0.0153336
								-9.53731	0
								-9.44279	0
								-9.44279	0.0153336
								-9.34826	0.0153336
								-9.34826	0
								-9.25373	0
								-9.25373	0.0153336
								-9.1592	0.0153336
								-9.1592	0
								-9.06468	0
								-9.06468	0.0153336
								-8.97015	0.0153336
								-8.97015	0
								-8.87562	0
								-8.87562	0.0153336
								-8.78109	0.0153336
								-8.78109	0
								-8.68657	0
								-8.68657	0.0153336
								-8.59204	0.0153336
								-8.59204	0
								-8.49751	0
								-8.49751	0.0153336
								-8.40299	0.0153336
								-8.40299	0
								-8.30846	0
								-8.30846	0.0153336
								-8.21393	0.0153336
								-8.21393	0
								-8.1194	0
								-8.1194	0.0153336
								-8.02488	0.0153336
								-8.02488	0
								-7.93035	0
								-7.93035	0.0153336
								-7.83582	0.0153336
								-7.83582	0
								-7.74129	0
								-7.74129	0.0153336
								-7.64677	0.0153336
								-7.64677	0
								-7.55224	0
								-7.55224	0.0153336
								-7.45771	0.0153336
								-7.45771	0
								-7.36318	0
								-7.36318	0.0153336
								-7.26866	0.0153336
								-7.26866	0
								-7.17413	0
								-7.17413	0.0153336
								-7.0796	0.0153336
								-7.0796	0
								-6.98507	0
								-6.98507	0.0153336
								-6.89055	0.0153336
								-6.89055	0
								-6.79602	0
								-6.79602	0.0153336
								-6.70149	0.0153336
								-6.70149	0
								-6.60697	0
								-6.60697	0.0153336
								-6.51244	0.0153336
								-6.51244	0
								-6.41791	0
								-6.41791	0.0153336
								-6.32338	0.0153336
								-6.32338	0
								-6.22886	0
								-6.22886	0.0153336
								-6.13433	0.0153336
								-6.13433	0
								-6.0398	0
								-6.0398	0.0153336
								-5.94527	0.0153336
								-5.94527	0
								-5.85075	0
								-5.85075	0.0153336
								-5.75622	0.0153336
								-5.75622	0
								-5.66169	0
								-5.66169	0.0153336
								-5.56716	0.0153336
								-5.56716	0
[truncated: 2,020 more rows]

## Sheet: Bland&Altman1_HID
26.3	23.3817			-60	0			-60	0
62.4	39.2719			-60	0.00345717			-60	0.00345717
47.5	34.6238			-42.9851	0.00345717			-59.9577	0.00345717
42.2	25.8818			-42.9851	0			-59.9577	0
5	26.0098			-42.9851	0.00691434			-59.9153	0
15.4	20.2499			-25.9701	0.00691434			-59.9153	0.00345717
73.7	47.1269			-25.9701	0			-59.873	0.00345717
84.4	51.2734			-25.9701	0.0138287			-59.873	0
38.6	30.7175			-8.95516	0.0138287			-59.8307	0
52.4	32.7969			-8.95516	0			-59.8307	0.00345717
71.9	30.6117			-8.95516	0.0190144			-59.7884	0.00345717
82	75.8692			8.05978	0.0190144			-59.7884	0
9.9	33.8521			8.05978	0			-59.746	0
20.9	26.757			8.05978	0.0155573			-59.746	0.00345717
1.9	11.1032			25.0747	0.0155573			-59.7037	0.00345717
1.2	22.5455			25.0747	0			-59.7037	0
71.7	95.7747							-59.6614	0
70.3	25.9805							-59.6614	0.00345717
40.7	30.1122							-59.6191	0.00345717
52.5	38.6927							-59.6191	0
4.4	12.3825							-59.5767	0
50	65.4075							-59.5767	0.00345717
34.9	27.8306							-59.5344	0.00345717
43.4	13.7478							-59.5344	0
73.6	50.0512							-59.4921	0
5.3	14.1006							-59.4921	0.00345717
34.4	33.1805							-59.4498	0.00345717
7.2	7.60147							-59.4498	0
11.9	20.4158							-59.4074	0
20.4	18.7616							-59.4074	0.00345717
43.8	23.3494							-59.3651	0.00345717
34.6	30.3169							-59.3651	0
3.8	25.0759							-59.3228	0
77.4	25.0372							-59.3228	0.00345717
								-59.2805	0.00345717
								-59.2805	0
								-59.2381	0
								-59.2381	0.00345717
								-59.1958	0.00345717
								-59.1958	0
								-59.1535	0
								-59.1535	0.00345717
								-59.1112	0.00345717
								-59.1112	0
								-59.0688	0
								-59.0688	0.00345717
								-59.0265	0.00345717
								-59.0265	0
								-58.9842	0
								-58.9842	0.00345717
								-58.9419	0.00345717
								-58.9419	0
								-58.8995	0
								-58.8995	0.00345717
								-58.8572	0.00345717
								-58.8572	0
								-58.8149	0
								-58.8149	0.00345717
								-58.7726	0.00345717
								-58.7726	0
								-58.7302	0
								-58.7302	0.00345717
								-58.6879	0.00345717
								-58.6879	0
								-58.6456	0
								-58.6456	0.00345717
								-58.6033	0.00345717
								-58.6033	0
								-58.5609	0
								-58.5609	0.00345717
								-58.5186	0.00345717
								-58.5186	0
								-58.4763	0
								-58.4763	0.00345717
								-58.4339	0.00345717
								-58.4339	0
								-58.3916	0
								-58.3916	0.00345717
								-58.3493	0.00345717
								-58.3493	0
								-58.307	0
								-58.307	0.00345717
								-58.2646	0.00345717
								-58.2646	0
								-58.2223	0
								-58.2223	0.00345717
								-58.18	0.00345717
								-58.18	0
								-58.1377	0
								-58.1377	0.00345717
								-58.0953	0.00345717
								-58.0953	0
								-58.053	0
								-58.053	0.00345717
								-58.0107	0.00345717
								-58.0107	0
								-57.9684	0
								-57.9684	0.00345717
								-57.926	0.00345717
								-57.926	0
								-57.8837	0
								-57.8837	0.00345717
								-57.8414	0.00345717
								-57.8414	0
								-57.7991	0
								-57.7991	0.00345717
								-57.7567	0.00345717
								-57.7567	0
								-57.7144	0
								-57.7144	0.00345717
								-57.6721	0.00345717
								-57.6721	0
								-57.6298	0
								-57.6298	0.00345717
								-57.5874	0.00345717
								-57.5874	0
								-57.5451	0
								-57.5451	0.00345717
								-57.5028	0.00345717
								-57.5028	0
								-57.4605	0
								-57.4605	0.00345717
								-57.4181	0.00345717
								-57.4181	0
								-57.3758	0
								-57.3758	0.00345717
								-57.3335	0.00345717
								-57.3335	0
								-57.2912	0
								-57.2912	0.00345717
								-57.2488	0.00345717
								-57.2488	0
								-57.2065	0
								-57.2065	0.00345717
								-57.1642	0.00345717
								-57.1642	0
								-57.1219	0
								-57.1219	0.00345717
								-57.0795	0.00345717
								-57.0795	0
								-57.0372	0
								-57.0372	0.00345717
								-56.9949	0.00345717
								-56.9949	0
								-56.9525	0
								-56.9525	0.00345717
								-56.9102	0.00345717
								-56.9102	0
								-56.8679	0
								-56.8679	0.00345717
								-56.8256	0.00345717
								-56.8256	0
								-56.7832	0
								-56.7832	0.00345717
								-56.7409	0.00345717
								-56.7409	0
								-56.6986	0
								-56.6986	0.00345717
								-56.6563	0.00345717
								-56.6563	0
								-56.6139	0
								-56.6139	0.00345717
								-56.5716	0.00345717
								-56.5716	0
								-56.5293	0
								-56.5293	0.00345717
								-56.487	0.00345717
								-56.487	0
								-56.4446	0
								-56.4446	0.00345717
								-56.4023	0.00345717
								-56.4023	0
								-56.36	0
								-56.36	0.00345717
								-56.3177	0.00345717
								-56.3177	0
								-56.2753	0
								-56.2753	0.00345717
								-56.233	0.00345717
								-56.233	0
								-56.1907	0
								-56.1907	0.00345717
								-56.1484	0.00345717
								-56.1484	0
								-56.106	0
								-56.106	0.00345717
								-56.0637	0.00345717
								-56.0637	0
								-56.0214	0
								-56.0214	0.00345717
								-55.9791	0.00345717
								-55.9791	0
								-55.9367	0
								-55.9367	0.00345717
								-55.8944	0.00345717
								-55.8944	0
								-55.8521	0
								-55.8521	0.00345717
								-55.8098	0.00345717
								-55.8098	0
								-55.7674	0
								-55.7674	0.00345717
								-55.7251	0.00345717
								-55.7251	0
								-55.6828	0
								-55.6828	0.00345717
								-55.6404	0.00345717
								-55.6404	0
								-55.5981	0
								-55.5981	0.00345717
								-55.5558	0.00345717
								-55.5558	0
								-55.5135	0
								-55.5135	0.00345717
								-55.4711	0.00345717
								-55.4711	0
								-55.4288	0
								-55.4288	0.00345717
								-55.3865	0.00345717
								-55.3865	0
								-55.3442	0
								-55.3442	0.00345717
								-55.3018	0.00345717
								-55.3018	0
								-55.2595	0
								-55.2595	0.00345717
								-55.2172	0.00345717
								-55.2172	0
								-55.1749	0
								-55.1749	0.00345717
								-55.1325	0.00345717
								-55.1325	0
								-55.0902	0
								-55.0902	0.00345717
								-55.0479	0.00345717
								-55.0479	0
								-55.0056	0
								-55.0056	0.00345717
								-54.9632	0.00345717
								-54.9632	0
								-54.9209	0
								-54.9209	0.00345717
								-54.8786	0.00345717
								-54.8786	0
								-54.8363	0
								-54.8363	0.00345717
								-54.7939	0.00345717
								-54.7939	0
								-54.7516	0
								-54.7516	0.00345717
								-54.7093	0.00345717
								-54.7093	0
								-54.667	0
								-54.667	0.00345717
								-54.6246	0.00345717
								-54.6246	0
								-54.5823	0
								-54.5823	0.00345717
								-54.54	0.00345717
								-54.54	0
								-54.4977	0
								-54.4977	0.00345717
								-54.4553	0.00345717
								-54.4553	0
								-54.413	0
								-54.413	0.00345717
								-54.3707	0.00345717
								-54.3707	0
								-54.3284	0
								-54.3284	0.00345717
								-54.286	0.00345717
								-54.286	0
								-54.2437	0
								-54.2437	0.00345717
								-54.2014	0.00345717
								-54.2014	0
								-54.159	0
								-54.159	0.00345717
								-54.1167	0.00345717
								-54.1167	0
								-54.0744	0
								-54.0744	0.00345717
								-54.0321	0.00345717
								-54.0321	0
								-53.9897	0
								-53.9897	0.00345717
								-53.9474	0.00345717
								-53.9474	0
								-53.9051	0
								-53.9051	0.00345717
								-53.8628	0.00345717
								-53.8628	0
								-53.8204	0
								-53.8204	0.00345717
								-53.7781	0.00345717
								-53.7781	0
								-53.7358	0
								-53.7358	0.00345717
								-53.6935	0.00345717
								-53.6935	0
								-53.6511	0
								-53.6511	0.00345717
								-53.6088	0.00345717
								-53.6088	0
								-53.5665	0
								-53.5665	0.00345717
								-53.5242	0.00345717
								-53.5242	0
								-53.4818	0
								-53.4818	0.00345717
								-53.4395	0.00345717
								-53.4395	0
								-53.3972	0
								-53.3972	0.00345717
								-53.3549	0.00345717
								-53.3549	0
								-53.3125	0
								-53.3125	0.00345717
								-53.2702	0.00345717
								-53.2702	0
								-53.2279	0
								-53.2279	0.00345717
								-53.1856	0.00345717
								-53.1856	0
								-53.1432	0
								-53.1432	0.00345717
								-53.1009	0.00345717
								-53.1009	0
								-53.0586	0
								-53.0586	0.00345717
								-53.0163	0.00345717
								-53.0163	0
								-52.9739	0
								-52.9739	0.00345717
								-52.9316	0.00345717
								-52.9316	0
								-52.8893	0
								-52.8893	0.00345717
								-52.847	0.00345717
								-52.847	0
								-52.8046	0
								-52.8046	0.00345717
								-52.7623	0.00345717
								-52.7623	0
								-52.72	0
								-52.72	0.00345717
								-52.6776	0.00345717
								-52.6776	0
								-52.6353	0
								-52.6353	0.00345717
								-52.593	0.00345717
								-52.593	0
								-52.5507	0
								-52.5507	0.00345717
								-52.5083	0.00345717
								-52.5083	0
								-52.466	0
								-52.466	0.00345717
								-52.4237	0.00345717
								-52.4237	0
								-52.3814	0
								-52.3814	0.00345717
								-52.339	0.00345717
								-52.339	0
								-52.2967	0
								-52.2967	0.00345717
								-52.2544	0.00345717
								-52.2544	0
								-52.2121	0
								-52.2121	0.00345717
								-52.1697	0.00345717
								-52.1697	0
								-52.1274	0
								-52.1274	0.00345717
								-52.0851	0.00345717
								-52.0851	0
								-52.0428	0
								-52.0428	0.00345717
								-52.0004	0.00345717
								-52.0004	0
								-51.9581	0
								-51.9581	0.00345717
								-51.9158	0.00345717
								-51.9158	0
								-51.8735	0
								-51.8735	0.00345717
								-51.8311	0.00345717
								-51.8311	0
								-51.7888	0
								-51.7888	0.00345717
								-51.7465	0.00345717
								-51.7465	0
								-51.7042	0
								-51.7042	0.00345717
								-51.6618	0.00345717
								-51.6618	0
								-51.6195	0
								-51.6195	0.00345717
								-51.5772	0.00345717
								-51.5772	0
								-51.5349	0
								-51.5349	0.00345717
								-51.4925	0.00345717
								-51.4925	0
								-51.4502	0
								-51.4502	0.00345717
								-51.4079	0.00345717
								-51.4079	0
								-51.3656	0
								-51.3656	0.00345717
								-51.3232	0.00345717
								-51.3232	0
								-51.2809	0
								-51.2809	0.00345717
								-51.2386	0.00345717
								-51.2386	0
								-51.1962	0
								-51.1962	0.00345717
								-51.1539	0.00345717
								-51.1539	0
								-51.1116	0
								-51.1116	0.00345717
								-51.0693	0.00345717
								-51.0693	0
								-51.0269	0
								-51.0269	0.00345717
								-50.9846	0.00345717
								-50.9846	0
								-50.9423	0
								-50.9423	0.00345717
								-50.9	0.00345717
								-50.9	0
								-50.8576	0
								-50.8576	0.00345717
								-50.8153	0.00345717
								-50.8153	0
								-50.773	0
								-50.773	0.00345717
								-50.7307	0.00345717
								-50.7307	0
								-50.6883	0
								-50.6883	0.00345717
								-50.646	0.00345717
								-50.646	0
								-50.6037	0
								-50.6037	0.00345717
								-50.5614	0.00345717
								-50.5614	0
								-50.519	0
								-50.519	0.00345717
								-50.4767	0.00345717
								-50.4767	0
								-50.4344	0
								-50.4344	0.00345717
								-50.3921	0.00345717
								-50.3921	0
								-50.3497	0
								-50.3497	0.00345717
								-50.3074	0.00345717
								-50.3074	0
								-50.2651	0
								-50.2651	0.00345717
								-50.2228	0.00345717
								-50.2228	0
								-50.1804	0
								-50.1804	0.00345717
								-50.1381	0.00345717
								-50.1381	0
								-50.0958	0
								-50.0958	0.00345717
								-50.0535	0.00345717
								-50.0535	0
								-50.0111	0
								-50.0111	0.00345717
								-49.9688	0.00345717
								-49.9688	0
								-49.9265	0
								-49.9265	0.00345717
								-49.8841	0.00345717
								-49.8841	0
								-49.8418	0
								-49.8418	0.00345717
								-49.7995	0.00345717
								-49.7995	0
								-49.7572	0
								-49.7572	0.00345717
								-49.7148	0.00345717
								-49.7148	0
								-49.6725	0
								-49.6725	0.00345717
								-49.6302	0.00345717
								-49.6302	0
								-49.5879	0
								-49.5879	0.00345717
								-49.5455	0.00345717
								-49.5455	0
								-49.5032	0
								-49.5032	0.00345717
								-49.4609	0.00345717
								-49.4609	0
								-49.4186	0
								-49.4186	0.00345717
								-49.3762	0.00345717
								-49.3762	0
								-49.3339	0
								-49.3339	0.00345717
								-49.2916	0.00345717
								-49.2916	0
								-49.2493	0
								-49.2493	0.00345717
								-49.2069	0.00345717
								-49.2069	0
								-49.1646	0
								-49.1646	0.00345717
								-49.1223	0.00345717
								-49.1223	0
								-49.08	0
								-49.08	0.00345717
								-49.0376	0.00345717
								-49.0376	0
								-48.9953	0
								-48.9953	0.00345717
								-48.953	0.00345717
								-48.953	0
								-48.9107	0
								-48.9107	0.00345717
								-48.8683	0.00345717
								-48.8683	0
								-48.826	0
								-48.826	0.00345717
								-48.7837	0.00345717
								-48.7837	0
								-48.7414	0
								-48.7414	0.00345717
								-48.699	0.00345717
								-48.699	0
								-48.6567	0
								-48.6567	0.00345717
								-48.6144	0.00345717
								-48.6144	0
								-48.5721	0
								-48.5721	0.00345717
								-48.5297	0.00345717
								-48.5297	0
								-48.4874	0
								-48.4874	0.00345717
								-48.4451	0.00345717
								-48.4451	0
								-48.4027	0
								-48.4027	0.00345717
								-48.3604	0.00345717
								-48.3604	0
								-48.3181	0
								-48.3181	0.00345717
								-48.2758	0.00345717
								-48.2758	0
								-48.2334	0
								-48.2334	0.00345717
								-48.1911	0.00345717
								-48.1911	0
								-48.1488	0
								-48.1488	0.00345717
								-48.1065	0.00345717
								-48.1065	0
								-48.0641	0
								-48.0641	0.00345717
								-48.0218	0.00345717
								-48.0218	0
								-47.9795	0
								-47.9795	0.00345717
								-47.9372	0.00345717
								-47.9372	0
								-47.8948	0
								-47.8948	0.00345717
								-47.8525	0.00345717
								-47.8525	0
								-47.8102	0
								-47.8102	0.00345717
								-47.7679	0.00345717
								-47.7679	0
								-47.7255	0
								-47.7255	0.00345717
								-47.6832	0.00345717
								-47.6832	0
								-47.6409	0
								-47.6409	0.00345717
								-47.5986	0.00345717
								-47.5986	0
								-47.5562	0
								-47.5562	0.00345717
								-47.5139	0.00345717
								-47.5139	0
								-47.4716	0
								-47.4716	0.00345717
								-47.4293	0.00345717
								-47.4293	0
								-47.3869	0
								-47.3869	0.00345717
								-47.3446	0.00345717
								-47.3446	0
								-47.3023	0
								-47.3023	0.00345717
								-47.26	0.00345717
								-47.26	0
								-47.2176	0
								-47.2176	0.00345717
								-47.1753	0.00345717
								-47.1753	0
								-47.133	0
								-47.133	0.00345717
								-47.0907	0.00345717
								-47.0907	0
								-47.0483	0
								-47.0483	0.00345717
								-47.006	0.00345717
								-47.006	0
								-46.9637	0
								-46.9637	0.00345717
								-46.9213	0.00345717
								-46.9213	0
								-46.879	0
								-46.879	0.00345717
								-46.8367	0.00345717
								-46.8367	0
								-46.7944	0
								-46.7944	0.00345717
								-46.752	0.00345717
								-46.752	0
								-46.7097	0
								-46.7097	0.00345717
								-46.6674	0.00345717
								-46.6674	0
								-46.6251	0
								-46.6251	0.00345717
								-46.5827	0.00345717
								-46.5827	0
								-46.5404	0
								-46.5404	0.00345717
								-46.4981	0.00345717
								-46.4981	0
								-46.4558	0
								-46.4558	0.00345717
								-46.4134	0.00345717
								-46.4134	0
								-46.3711	0
								-46.3711	0.00345717
								-46.3288	0.00345717
								-46.3288	0
								-46.2865	0
								-46.2865	0.00345717
								-46.2441	0.00345717
								-46.2441	0
								-46.2018	0
								-46.2018	0.00345717
								-46.1595	0.00345717
								-46.1595	0
								-46.1172	0
								-46.1172	0.00345717
								-46.0748	0.00345717
								-46.0748	0
								-46.0325	0
								-46.0325	0.00345717
								-45.9902	0.00345717
								-45.9902	0
								-45.9479	0
								-45.9479	0.00345717
								-45.9055	0.00345717
								-45.9055	0
								-45.8632	0
								-45.8632	0.00345717
								-45.8209	0.00345717
								-45.8209	0
								-45.7786	0
								-45.7786	0.00345717
								-45.7362	0.00345717
								-45.7362	0
								-45.6939	0
								-45.6939	0.00345717
								-45.6516	0.00345717
								-45.6516	0
								-45.6093	0
								-45.6093	0.00345717
								-45.5669	0.00345717
								-45.5669	0
								-45.5246	0
								-45.5246	0.00345717
								-45.4823	0.00345717
								-45.4823	0
								-45.4399	0
								-45.4399	0.00345717
								-45.3976	0.00345717
								-45.3976	0
								-45.3553	0
								-45.3553	0.00345717
								-45.313	0.00345717
								-45.313	0
								-45.2706	0
								-45.2706	0.00345717
								-45.2283	0.00345717
								-45.2283	0
								-45.186	0
								-45.186	0.00345717
								-45.1437	0.00345717
								-45.1437	0
								-45.1013	0
								-45.1013	0.00345717
								-45.059	0.00345717
								-45.059	0
								-45.0167	0
								-45.0167	0.00345717
								-44.9744	0.00345717
								-44.9744	0
								-44.932	0
								-44.932	0.00345717
								-44.8897	0.00345717
								-44.8897	0
								-44.8474	0
								-44.8474	0.00345717
								-44.8051	0.00345717
								-44.8051	0
								-44.7627	0
								-44.7627	0.00345717
								-44.7204	0.00345717
								-44.7204	0
								-44.6781	0
								-44.6781	0.00345717
								-44.6358	0.00345717
								-44.6358	0
								-44.5934	0
								-44.5934	0.00345717
								-44.5511	0.00345717
								-44.5511	0
								-44.5088	0
								-44.5088	0.00345717
								-44.4665	0.00345717
								-44.4665	0
								-44.4241	0
								-44.4241	0.00345717
								-44.3818	0.00345717
								-44.3818	0
								-44.3395	0
								-44.3395	0.00345717
								-44.2972	0.00345717
								-44.2972	0
								-44.2548	0
								-44.2548	0.00345717
								-44.2125	0.00345717
								-44.2125	0
								-44.1702	0
								-44.1702	0.00345717
								-44.1278	0.00345717
								-44.1278	0
								-44.0855	0
								-44.0855	0.00345717
								-44.0432	0.00345717
								-44.0432	0
								-44.0009	0
								-44.0009	0.00345717
								-43.9585	0.00345717
								-43.9585	0
								-43.9162	0
								-43.9162	0.00345717
								-43.8739	0.00345717
								-43.8739	0
								-43.8316	0
								-43.8316	0.00345717
								-43.7892	0.00345717
								-43.7892	0
								-43.7469	0
								-43.7469	0.00345717
								-43.7046	0.00345717
								-43.7046	0
								-43.6623	0
								-43.6623	0.00345717
								-43.6199	0.00345717
								-43.6199	0
								-43.5776	0
								-43.5776	0.00345717
								-43.5353	0.00345717
								-43.5353	0
								-43.493	0
								-43.493	0.00345717
								-43.4506	0.00345717
								-43.4506	0
								-43.4083	0
								-43.4083	0.00345717
								-43.366	0.00345717
								-43.366	0
								-43.3237	0
								-43.3237	0.00345717
								-43.2813	0.00345717
								-43.2813	0
								-43.239	0
								-43.239	0.00345717
								-43.1967	0.00345717
								-43.1967	0
								-43.1544	0
								-43.1544	0.00345717
								-43.112	0.00345717
								-43.112	0
								-43.0697	0
								-43.0697	0.00345717
								-43.0274	0.00345717
								-43.0274	0
								-42.9851	0
								-42.9851	0.00691434
								-42.9427	0.00691434
								-42.9427	0
								-42.9004	0
								-42.9004	0.00691434
								-42.8581	0.00691434
								-42.8581	0
								-42.8158	0
								-42.8158	0.00691434
								-42.7734	0.00691434
								-42.7734	0
								-42.7311	0
								-42.7311	0.00691434
								-42.6888	0.00691434
								-42.6888	0
								-42.6464	0
								-42.6464	0.00691434
								-42.6041	0.00691434
								-42.6041	0
								-42.5618	0
								-42.5618	0.00691434
								-42.5195	0.00691434
								-42.5195	0
								-42.4771	0
								-42.4771	0.00691434
								-42.4348	0.00691434
								-42.4348	0
								-42.3925	0
								-42.3925	0.00691434
								-42.3502	0.00691434
								-42.3502	0
								-42.3078	0
								-42.3078	0.00691434
								-42.2655	0.00691434
								-42.2655	0
								-42.2232	0
								-42.2232	0.00691434
								-42.1809	0.00691434
								-42.1809	0
								-42.1385	0
								-42.1385	0.00691434
								-42.0962	0.00691434
								-42.0962	0
								-42.0539	0
								-42.0539	0.00691434
								-42.0116	0.00691434
								-42.0116	0
								-41.9692	0
								-41.9692	0.00691434
								-41.9269	0.00691434
								-41.9269	0
								-41.8846	0
								-41.8846	0.00691434
								-41.8423	0.00691434
								-41.8423	0
								-41.7999	0
								-41.7999	0.00691434
								-41.7576	0.00691434
								-41.7576	0
								-41.7153	0
								-41.7153	0.00691434
								-41.673	0.00691434
								-41.673	0
								-41.6306	0
								-41.6306	0.00691434
								-41.5883	0.00691434
								-41.5883	0
								-41.546	0
								-41.546	0.00691434
								-41.5037	0.00691434
								-41.5037	0
								-41.4613	0
								-41.4613	0.00691434
								-41.419	0.00691434
								-41.419	0
								-41.3767	0
								-41.3767	0.00691434
								-41.3344	0.00691434
								-41.3344	0
								-41.292	0
								-41.292	0.00691434
								-41.2497	0.00691434
								-41.2497	0
								-41.2074	0
								-41.2074	0.00691434
								-41.165	0.00691434
								-41.165	0
								-41.1227	0
								-41.1227	0.00691434
								-41.0804	0.00691434
								-41.0804	0
								-41.0381	0
								-41.0381	0.00691434
								-40.9957	0.00691434
								-40.9957	0
								-40.9534	0
								-40.9534	0.00691434
								-40.9111	0.00691434
								-40.9111	0
								-40.8688	0
								-40.8688	0.00691434
								-40.8264	0.00691434
								-40.8264	0
								-40.7841	0
								-40.7841	0.00691434
								-40.7418	0.00691434
								-40.7418	0
								-40.6995	0
								-40.6995	0.00691434
								-40.6571	0.00691434
								-40.6571	0
								-40.6148	0
								-40.6148	0.00691434
								-40.5725	0.00691434
								-40.5725	0
								-40.5302	0
								-40.5302	0.00691434
								-40.4878	0.00691434
								-40.4878	0
								-40.4455	0
								-40.4455	0.00691434
								-40.4032	0.00691434
								-40.4032	0
								-40.3609	0
								-40.3609	0.00691434
								-40.3185	0.00691434
								-40.3185	0
								-40.2762	0
								-40.2762	0.00691434
								-40.2339	0.00691434
								-40.2339	0
								-40.1916	0
								-40.1916	0.00691434
								-40.1492	0.00691434
								-40.1492	0
								-40.1069	0
								-40.1069	0.00691434
								-40.0646	0.00691434
								-40.0646	0
								-40.0223	0
								-40.0223	0.00691434
								-39.9799	0.00691434
								-39.9799	0
								-39.9376	0
								-39.9376	0.00691434
								-39.8953	0.00691434
								-39.8953	0
								-39.853	0
								-39.853	0.00691434
								-39.8106	0.00691434
								-39.8106	0
								-39.7683	0
								-39.7683	0.00691434
								-39.726	0.00691434
								-39.726	0
								-39.6836	0
								-39.6836	0.00691434
								-39.6413	0.00691434
								-39.6413	0
								-39.599	0
								-39.599	0.00691434
								-39.5567	0.00691434
								-39.5567	0
								-39.5143	0
								-39.5143	0.00691434
								-39.472	0.00691434
								-39.472	0
								-39.4297	0
								-39.4297	0.00691434
								-39.3874	0.00691434
								-39.3874	0
								-39.345	0
								-39.345	0.00691434
								-39.3027	0.00691434
								-39.3027	0
								-39.2604	0
								-39.2604	0.00691434
								-39.2181	0.00691434
								-39.2181	0
								-39.1757	0
								-39.1757	0.00691434
								-39.1334	0.00691434
								-39.1334	0
								-39.0911	0
								-39.0911	0.00691434
								-39.0488	0.00691434
								-39.0488	0
								-39.0064	0
								-39.0064	0.00691434
								-38.9641	0.00691434
								-38.9641	0
								-38.9218	0
								-38.9218	0.00691434
								-38.8795	0.00691434
								-38.8795	0
								-38.8371	0
								-38.8371	0.00691434
								-38.7948	0.00691434
								-38.7948	0
								-38.7525	0
								-38.7525	0.00691434
								-38.7102	0.00691434
								-38.7102	0
								-38.6678	0
								-38.6678	0.00691434
								-38.6255	0.00691434
								-38.6255	0
								-38.5832	0
								-38.5832	0.00691434
								-38.5409	0.00691434
								-38.5409	0
								-38.4985	0
								-38.4985	0.00691434
								-38.4562	0.00691434
								-38.4562	0
								-38.4139	0
								-38.4139	0.00691434
								-38.3715	0.00691434
								-38.3715	0
								-38.3292	0
								-38.3292	0.00691434
								-38.2869	0.00691434
								-38.2869	0
								-38.2446	0
								-38.2446	0.00691434
								-38.2022	0.00691434
								-38.2022	0
								-38.1599	0
								-38.1599	0.00691434
								-38.1176	0.00691434
								-38.1176	0
								-38.0753	0
								-38.0753	0.00691434
								-38.0329	0.00691434
								-38.0329	0
								-37.9906	0
								-37.9906	0.00691434
								-37.9483	0.00691434
								-37.9483	0
								-37.906	0
								-37.906	0.00691434
								-37.8636	0.00691434
								-37.8636	0
								-37.8213	0
								-37.8213	0.00691434
								-37.779	0.00691434
								-37.779	0
								-37.7367	0
								-37.7367	0.00691434
								-37.6943	0.00691434
								-37.6943	0
								-37.652	0
								-37.652	0.00691434
								-37.6097	0.00691434
								-37.6097	0
								-37.5674	0
								-37.5674	0.00691434
								-37.525	0.00691434
								-37.525	0
								-37.4827	0
								-37.4827	0.00691434
								-37.4404	0.00691434
								-37.4404	0
								-37.3981	0
								-37.3981	0.00691434
								-37.3557	0.00691434
								-37.3557	0
								-37.3134	0
								-37.3134	0.00691434
								-37.2711	0.00691434
								-37.2711	0
								-37.2288	0
								-37.2288	0.00691434
								-37.1864	0.00691434
								-37.1864	0
								-37.1441	0
								-37.1441	0.00691434
								-37.1018	0.00691434
								-37.1018	0
								-37.0595	0
								-37.0595	0.00691434
								-37.0171	0.00691434
								-37.0171	0
								-36.9748	0
								-36.9748	0.00691434
								-36.9325	0.00691434
								-36.9325	0
								-36.8901	0
								-36.8901	0.00691434
								-36.8478	0.00691434
								-36.8478	0
								-36.8055	0
								-36.8055	0.00691434
								-36.7632	0.00691434
								-36.7632	0
								-36.7208	0
								-36.7208	0.00691434
								-36.6785	0.00691434
								-36.6785	0
								-36.6362	0
								-36.6362	0.00691434
								-36.5939	0.00691434
								-36.5939	0
								-36.5515	0
								-36.5515	0.00691434
								-36.5092	0.00691434
								-36.5092	0
								-36.4669	0
								-36.4669	0.00691434
								-36.4246	0.00691434
								-36.4246	0
								-36.3822	0
								-36.3822	0.00691434
								-36.3399	0.00691434
								-36.3399	0
								-36.2976	0
								-36.2976	0.00691434
								-36.2553	0.00691434
								-36.2553	0
								-36.2129	0
								-36.2129	0.00691434
								-36.1706	0.00691434
								-36.1706	0
								-36.1283	0
								-36.1283	0.00691434
								-36.086	0.00691434
								-36.086	0
								-36.0436	0
								-36.0436	0.00691434
								-36.0013	0.00691434
								-36.0013	0
								-35.959	0
								-35.959	0.00691434
								-35.9167	0.00691434
								-35.9167	0
								-35.8743	0
								-35.8743	0.00691434
								-35.832	0.00691434
								-35.832	0
								-35.7897	0
								-35.7897	0.00691434
								-35.7474	0.00691434
								-35.7474	0
								-35.705	0
								-35.705	0.00691434
								-35.6627	0.00691434
								-35.6627	0
								-35.6204	0
								-35.6204	0.00691434
								-35.5781	0.00691434
								-35.5781	0
								-35.5357	0
								-35.5357	0.00691434
								-35.4934	0.00691434
								-35.4934	0
								-35.4511	0
								-35.4511	0.00691434
								-35.4087	0.00691434
								-35.4087	0
								-35.3664	0
								-35.3664	0.00691434
								-35.3241	0.00691434
								-35.3241	0
								-35.2818	0
								-35.2818	0.00691434
								-35.2394	0.00691434
								-35.2394	0
								-35.1971	0
								-35.1971	0.00691434
								-35.1548	0.00691434
								-35.1548	0
								-35.1125	0
								-35.1125	0.00691434
								-35.0701	0.00691434
								-35.0701	0
								-35.0278	0
								-35.0278	0.00691434
								-34.9855	0.00691434
								-34.9855	0
								-34.9432	0
								-34.9432	0.00691434
								-34.9008	0.00691434
								-34.9008	0
								-34.8585	0
								-34.8585	0.00691434
								-34.8162	0.00691434
								-34.8162	0
								-34.7739	0
								-34.7739	0.00691434
								-34.7315	0.00691434
								-34.7315	0
								-34.6892	0
								-34.6892	0.00691434
								-34.6469	0.00691434
								-34.6469	0
								-34.6046	0
								-34.6046	0.00691434
								-34.5622	0.00691434
								-34.5622	0
								-34.5199	0
								-34.5199	0.00691434
								-34.4776	0.00691434
								-34.4776	0
								-34.4353	0
								-34.4353	0.00691434
								-34.3929	0.00691434
								-34.3929	0
								-34.3506	0
								-34.3506	0.00691434
								-34.3083	0.00691434
								-34.3083	0
								-34.266	0
								-34.266	0.00691434
								-34.2236	0.00691434
								-34.2236	0
								-34.1813	0
								-34.1813	0.00691434
								-34.139	0.00691434
								-34.139	0
								-34.0967	0
								-34.0967	0.00691434
								-34.0543	0.00691434
								-34.0543	0
								-34.012	0
								-34.012	0.00691434
								-33.9697	0.00691434
								-33.9697	0
								-33.9273	0
								-33.9273	0.00691434
								-33.885	0.00691434
								-33.885	0
								-33.8427	0
								-33.8427	0.00691434
								-33.8004	0.00691434
								-33.8004	0
								-33.758	0
								-33.758	0.00691434
								-33.7157	0.00691434
								-33.7157	0
								-33.6734	0
								-33.6734	0.00691434
								-33.6311	0.00691434
								-33.6311	0
								-33.5887	0
								-33.5887	0.00691434
								-33.5464	0.00691434
								-33.5464	0
								-33.5041	0
								-33.5041	0.00691434
								-33.4618	0.00691434
								-33.4618	0
								-33.4194	0
								-33.4194	0.00691434
								-33.3771	0.00691434
								-33.3771	0
								-33.3348	0
								-33.3348	0.00691434
								-33.2925	0.00691434
								-33.2925	0
								-33.2501	0
								-33.2501	0.00691434
								-33.2078	0.00691434
								-33.2078	0
								-33.1655	0
								-33.1655	0.00691434
								-33.1232	0.00691434
								-33.1232	0
								-33.0808	0
								-33.0808	0.00691434
								-33.0385	0.00691434
								-33.0385	0
								-32.9962	0
								-32.9962	0.00691434
								-32.9539	0.00691434
								-32.9539	0
								-32.9115	0
								-32.9115	0.00691434
								-32.8692	0.00691434
								-32.8692	0
								-32.8269	0
								-32.8269	0.00691434
								-32.7846	0.00691434
								-32.7846	0
								-32.7422	0
								-32.7422	0.00691434
								-32.6999	0.00691434
								-32.6999	0
								-32.6576	0
								-32.6576	0.00691434
								-32.6153	0.00691434
								-32.6153	0
								-32.5729	0
								-32.5729	0.00691434
								-32.5306	0.00691434
								-32.5306	0
								-32.4883	0
								-32.4883	0.00691434
								-32.4459	0.00691434
								-32.4459	0
								-32.4036	0
								-32.4036	0.00691434
								-32.3613	0.00691434
								-32.3613	0
								-32.319	0
								-32.319	0.00691434
								-32.2766	0.00691434
								-32.2766	0
								-32.2343	0
								-32.2343	0.00691434
								-32.192	0.00691434
								-32.192	0
								-32.1497	0
								-32.1497	0.00691434
								-32.1073	0.00691434
								-32.1073	0
								-32.065	0
								-32.065	0.00691434
								-32.0227	0.00691434
								-32.0227	0
								-31.9804	0
								-31.9804	0.00691434
								-31.938	0.00691434
								-31.938	0
								-31.8957	0
								-31.8957	0.00691434
								-31.8534	0.00691434
								-31.8534	0
								-31.8111	0
								-31.8111	0.00691434
								-31.7687	0.00691434
								-31.7687	0
								-31.7264	0
								-31.7264	0.00691434
								-31.6841	0.00691434
								-31.6841	0
								-31.6418	0
								-31.6418	0.00691434
								-31.5994	0.00691434
								-31.5994	0
								-31.5571	0
								-31.5571	0.00691434
								-31.5148	0.00691434
								-31.5148	0
								-31.4725	0
								-31.4725	0.00691434
								-31.4301	0.00691434
								-31.4301	0
								-31.3878	0
								-31.3878	0.00691434
								-31.3455	0.00691434
								-31.3455	0
								-31.3032	0
								-31.3032	0.00691434
								-31.2608	0.00691434
								-31.2608	0
								-31.2185	0
								-31.2185	0.00691434
								-31.1762	0.00691434
								-31.1762	0
								-31.1338	0
								-31.1338	0.00691434
								-31.0915	0.00691434
								-31.0915	0
								-31.0492	0
								-31.0492	0.00691434
								-31.0069	0.00691434
								-31.0069	0
								-30.9645	0
								-30.9645	0.00691434
								-30.9222	0.00691434
								-30.9222	0
								-30.8799	0
								-30.8799	0.00691434
								-30.8376	0.00691434
								-30.8376	0
								-30.7952	0
								-30.7952	0.00691434
								-30.7529	0.00691434
								-30.7529	0
								-30.7106	0
								-30.7106	0.00691434
								-30.6683	0.00691434
								-30.6683	0
								-30.6259	0
								-30.6259	0.00691434
								-30.5836	0.00691434
								-30.5836	0
								-30.5413	0
								-30.5413	0.00691434
								-30.499	0.00691434
								-30.499	0
								-30.4566	0
								-30.4566	0.00691434
								-30.4143	0.00691434
								-30.4143	0
								-30.372	0
								-30.372	0.00691434
								-30.3297	0.00691434
								-30.3297	0
								-30.2873	0
								-30.2873	0.00691434
								-30.245	0.00691434
								-30.245	0
								-30.2027	0
								-30.2027	0.00691434
								-30.1604	0.00691434
								-30.1604	0
								-30.118	0
								-30.118	0.00691434
								-30.0757	0.00691434
								-30.0757	0
								-30.0334	0
								-30.0334	0.00691434
								-29.9911	0.00691434
								-29.9911	0
								-29.9487	0
								-29.9487	0.00691434
								-29.9064	0.00691434
								-29.9064	0
								-29.8641	0
								-29.8641	0.00691434
								-29.8218	0.00691434
								-29.8218	0
								-29.7794	0
								-29.7794	0.00691434
								-29.7371	0.00691434
								-29.7371	0
								-29.6948	0
								-29.6948	0.00691434
								-29.6524	0.00691434
								-29.6524	0
								-29.6101	0
								-29.6101	0.00691434
								-29.5678	0.00691434
								-29.5678	0
								-29.5255	0
								-29.5255	0.00691434
								-29.4831	0.00691434
								-29.4831	0
								-29.4408	0
								-29.4408	0.00691434
								-29.3985	0.00691434
								-29.3985	0
								-29.3562	0
								-29.3562	0.00691434
								-29.3138	0.00691434
								-29.3138	0
								-29.2715	0
								-29.2715	0.00691434
								-29.2292	0.00691434
								-29.2292	0
								-29.1869	0
								-29.1869	0.00691434
								-29.1445	0.00691434
								-29.1445	0
								-29.1022	0
								-29.1022	0.00691434
								-29.0599	0.00691434
								-29.0599	0
								-29.0176	0
								-29.0176	0.00691434
								-28.9752	0.00691434
								-28.9752	0
								-28.9329	0
								-28.9329	0.00691434
								-28.8906	0.00691434
								-28.8906	0
								-28.8483	0
								-28.8483	0.00691434
								-28.8059	0.00691434
								-28.8059	0
								-28.7636	0
								-28.7636	0.00691434
								-28.7213	0.00691434
								-28.7213	0
								-28.679	0
								-28.679	0.00691434
								-28.6366	0.00691434
								-28.6366	0
								-28.5943	0
								-28.5943	0.00691434
								-28.552	0.00691434
								-28.552	0
								-28.5097	0
								-28.5097	0.00691434
								-28.4673	0.00691434
								-28.4673	0
								-28.425	0
								-28.425	0.00691434
								-28.3827	0.00691434
								-28.3827	0
								-28.3404	0
								-28.3404	0.00691434
								-28.298	0.00691434
								-28.298	0
								-28.2557	0
								-28.2557	0.00691434
								-28.2134	0.00691434
								-28.2134	0
								-28.171	0
								-28.171	0.00691434
								-28.1287	0.00691434
								-28.1287	0
								-28.0864	0
								-28.0864	0.00691434
								-28.0441	0.00691434
								-28.0441	0
								-28.0017	0
								-28.0017	0.00691434
								-27.9594	0.00691434
								-27.9594	0
								-27.9171	0
								-27.9171	0.00691434
								-27.8748	0.00691434
								-27.8748	0
								-27.8324	0
								-27.8324	0.00691434
								-27.7901	0.00691434
								-27.7901	0
								-27.7478	0
								-27.7478	0.00691434
								-27.7055	0.00691434
								-27.7055	0
								-27.6631	0
								-27.6631	0.00691434
								-27.6208	0.00691434
								-27.6208	0
								-27.5785	0
								-27.5785	0.00691434
								-27.5362	0.00691434
								-27.5362	0
								-27.4938	0
								-27.4938	0.00691434
								-27.4515	0.00691434
								-27.4515	0
								-27.4092	0
								-27.4092	0.00691434
								-27.3669	0.00691434
								-27.3669	0
								-27.3245	0
								-27.3245	0.00691434
								-27.2822	0.00691434
								-27.2822	0
								-27.2399	0
								-27.2399	0.00691434
								-27.1976	0.00691434
								-27.1976	0
								-27.1552	0
								-27.1552	0.00691434
								-27.1129	0.00691434
								-27.1129	0
								-27.0706	0
								-27.0706	0.00691434
								-27.0283	0.00691434
								-27.0283	0
								-26.9859	0
								-26.9859	0.00691434
								-26.9436	0.00691434
								-26.9436	0
								-26.9013	0
								-26.9013	0.00691434
								-26.859	0.00691434
								-26.859	0
								-26.8166	0
								-26.8166	0.00691434
								-26.7743	0.00691434
								-26.7743	0
								-26.732	0
								-26.732	0.00691434
								-26.6896	0.00691434
								-26.6896	0
								-26.6473	0
								-26.6473	0.00691434
								-26.605	0.00691434
								-26.605	0
								-26.5627	0
								-26.5627	0.00691434
								-26.5203	0.00691434
								-26.5203	0
								-26.478	0
								-26.478	0.00691434
								-26.4357	0.00691434
								-26.4357	0
								-26.3934	0
								-26.3934	0.00691434
								-26.351	0.00691434
								-26.351	0
								-26.3087	0
								-26.3087	0.00691434
								-26.2664	0.00691434
								-26.2664	0
								-26.2241	0
								-26.2241	0.00691434
								-26.1817	0.00691434
								-26.1817	0
								-26.1394	0
								-26.1394	0.00691434
								-26.0971	0.00691434
								-26.0971	0
								-26.0548	0
								-26.0548	0.00691434
								-26.0124	0.00691434
								-26.0124	0
								-25.9701	0
								-25.9701	0.0138287
								-25.9278	0.0138287
								-25.9278	0
								-25.8855	0
								-25.8855	0.0138287
								-25.8431	0.0138287
								-25.8431	0
								-25.8008	0
								-25.8008	0.0138287
								-25.7585	0.0138287
								-25.7585	0
								-25.7162	0
								-25.7162	0.0138287
								-25.6738	0.0138287
								-25.6738	0
								-25.6315	0
								-25.6315	0.0138287
								-25.5892	0.0138287
								-25.5892	0
								-25.5469	0
								-25.5469	0.0138287
								-25.5045	0.0138287
								-25.5045	0
								-25.4622	0
								-25.4622	0.0138287
								-25.4199	0.0138287
								-25.4199	0
								-25.3775	0
								-25.3775	0.0138287
								-25.3352	0.0138287
								-25.3352	0
								-25.2929	0
								-25.2929	0.0138287
								-25.2506	0.0138287
								-25.2506	0
								-25.2082	0
								-25.2082	0.0138287
								-25.1659	0.0138287
								-25.1659	0
								-25.1236	0
								-25.1236	0.0138287
								-25.0813	0.0138287
								-25.0813	0
								-25.0389	0
								-25.0389	0.0138287
								-24.9966	0.0138287
								-24.9966	0
								-24.9543	0
								-24.9543	0.0138287
								-24.912	0.0138287
								-24.912	0
								-24.8696	0
								-24.8696	0.0138287
								-24.8273	0.0138287
								-24.8273	0
								-24.785	0
								-24.785	0.0138287
								-24.7427	0.0138287
								-24.7427	0
								-24.7003	0
								-24.7003	0.0138287
								-24.658	0.0138287
								-24.658	0
								-24.6157	0
								-24.6157	0.0138287
								-24.5734	0.0138287
								-24.5734	0
								-24.531	0
								-24.531	0.0138287
								-24.4887	0.0138287
								-24.4887	0
								-24.4464	0
								-24.4464	0.0138287
								-24.4041	0.0138287
								-24.4041	0
								-24.3617	0
								-24.3617	0.0138287
								-24.3194	0.0138287
								-24.3194	0
								-24.2771	0
								-24.2771	0.0138287
								-24.2348	0.0138287
								-24.2348	0
								-24.1924	0
								-24.1924	0.0138287
								-24.1501	0.0138287
								-24.1501	0
								-24.1078	0
								-24.1078	0.0138287
								-24.0655	0.0138287
								-24.0655	0
								-24.0231	0
								-24.0231	0.0138287
								-23.9808	0.0138287
								-23.9808	0
								-23.9385	0
								-23.9385	0.0138287
								-23.8961	0.0138287
								-23.8961	0
								-23.8538	0
								-23.8538	0.0138287
								-23.8115	0.0138287
								-23.8115	0
								-23.7692	0
								-23.7692	0.0138287
								-23.7268	0.0138287
								-23.7268	0
								-23.6845	0
								-23.6845	0.0138287
								-23.6422	0.0138287
								-23.6422	0
								-23.5999	0
								-23.5999	0.0138287
								-23.5575	0.0138287
								-23.5575	0
								-23.5152	0
								-23.5152	0.0138287
								-23.4729	0.0138287
								-23.4729	0
								-23.4306	0
								-23.4306	0.0138287
								-23.3882	0.0138287
								-23.3882	0
								-23.3459	0
								-23.3459	0.0138287
								-23.3036	0.0138287
								-23.3036	0
								-23.2613	0
								-23.2613	0.0138287
								-23.2189	0.0138287
								-23.2189	0
								-23.1766	0
								-23.1766	0.0138287
								-23.1343	0.0138287
								-23.1343	0
								-23.092	0
								-23.092	0.0138287
								-23.0496	0.0138287
								-23.0496	0
								-23.0073	0
								-23.0073	0.0138287
								-22.965	0.0138287
								-22.965	0
								-22.9227	0
								-22.9227	0.0138287
								-22.8803	0.0138287
								-22.8803	0
								-22.838	0
								-22.838	0.0138287
								-22.7957	0.0138287
								-22.7957	0
								-22.7534	0
								-22.7534	0.0138287
								-22.711	0.0138287
								-22.711	0
								-22.6687	0
								-22.6687	0.0138287
								-22.6264	0.0138287
								-22.6264	0
								-22.5841	0
								-22.5841	0.0138287
								-22.5417	0.0138287
								-22.5417	0
								-22.4994	0
								-22.4994	0.0138287
								-22.4571	0.0138287
								-22.4571	0
								-22.4147	0
								-22.4147	0.0138287
								-22.3724	0.0138287
								-22.3724	0
								-22.3301	0
								-22.3301	0.0138287
								-22.2878	0.0138287
								-22.2878	0
								-22.2454	0
								-22.2454	0.0138287
								-22.2031	0.0138287
								-22.2031	0
								-22.1608	0
								-22.1608	0.0138287
								-22.1185	0.0138287
								-22.1185	0
								-22.0761	0
								-22.0761	0.0138287
								-22.0338	0.0138287
								-22.0338	0
								-21.9915	0
								-21.9915	0.0138287
								-21.9492	0.0138287
								-21.9492	0
								-21.9068	0
								-21.9068	0.0138287
								-21.8645	0.0138287
								-21.8645	0
								-21.8222	0
								-21.8222	0.0138287
								-21.7799	0.0138287
								-21.7799	0
								-21.7375	0
								-21.7375	0.0138287
								-21.6952	0.0138287
								-21.6952	0
								-21.6529	0
								-21.6529	0.0138287
								-21.6106	0.0138287
								-21.6106	0
								-21.5682	0
								-21.5682	0.0138287
								-21.5259	0.0138287
								-21.5259	0
								-21.4836	0
								-21.4836	0.0138287
								-21.4413	0.0138287
								-21.4413	0
								-21.3989	0
								-21.3989	0.0138287
								-21.3566	0.0138287
								-21.3566	0
								-21.3143	0
								-21.3143	0.0138287
								-21.272	0.0138287
								-21.272	0
								-21.2296	0
								-21.2296	0.0138287
								-21.1873	0.0138287
								-21.1873	0
								-21.145	0
								-21.145	0.0138287
								-21.1027	0.0138287
								-21.1027	0
								-21.0603	0
								-21.0603	0.0138287
								-21.018	0.0138287
								-21.018	0
								-20.9757	0
								-20.9757	0.0138287
								-20.9333	0.0138287
								-20.9333	0
								-20.891	0
								-20.891	0.0138287
								-20.8487	0.0138287
								-20.8487	0
								-20.8064	0
								-20.8064	0.0138287
								-20.764	0.0138287
								-20.764	0
								-20.7217	0
								-20.7217	0.0138287
								-20.6794	0.0138287
								-20.6794	0
								-20.6371	0
								-20.6371	0.0138287
								-20.5947	0.0138287
								-20.5947	0
								-20.5524	0
								-20.5524	0.0138287
								-20.5101	0.0138287
								-20.5101	0
								-20.4678	0
								-20.4678	0.0138287
								-20.4254	0.0138287
								-20.4254	0
								-20.3831	0
								-20.3831	0.0138287
								-20.3408	0.0138287
								-20.3408	0
								-20.2985	0
								-20.2985	0.0138287
								-20.2561	0.0138287
								-20.2561	0
								-20.2138	0
								-20.2138	0.0138287
								-20.1715	0.0138287
								-20.1715	0
								-20.1292	0
								-20.1292	0.0138287
								-20.0868	0.0138287
								-20.0868	0
								-20.0445	0
								-20.0445	0.0138287
								-20.0022	0.0138287
								-20.0022	0
								-19.9599	0
								-19.9599	0.0138287
								-19.9175	0.0138287
								-19.9175	0
								-19.8752	0
								-19.8752	0.0138287
								-19.8329	0.0138287
								-19.8329	0
								-19.7906	0
								-19.7906	0.0138287
								-19.7482	0.0138287
								-19.7482	0
								-19.7059	0
								-19.7059	0.0138287
								-19.6636	0.0138287
								-19.6636	0
								-19.6212	0
								-19.6212	0.0138287
								-19.5789	0.0138287
								-19.5789	0
								-19.5366	0
								-19.5366	0.0138287
								-19.4943	0.0138287
								-19.4943	0
								-19.4519	0
								-19.4519	0.0138287
								-19.4096	0.0138287
								-19.4096	0
								-19.3673	0
								-19.3673	0.0138287
								-19.325	0.0138287
								-19.325	0
								-19.2826	0
								-19.2826	0.0138287
								-19.2403	0.0138287
								-19.2403	0
								-19.198	0
								-19.198	0.0138287
								-19.1557	0.0138287
								-19.1557	0
								-19.1133	0
								-19.1133	0.0138287
								-19.071	0.0138287
								-19.071	0
								-19.0287	0
								-19.0287	0.0138287
								-18.9864	0.0138287
								-18.9864	0
								-18.944	0
								-18.944	0.0138287
								-18.9017	0.0138287
								-18.9017	0
								-18.8594	0
								-18.8594	0.0138287
								-18.8171	0.0138287
								-18.8171	0
								-18.7747	0
								-18.7747	0.0138287
								-18.7324	0.0138287
								-18.7324	0
								-18.6901	0
								-18.6901	0.0138287
								-18.6478	0.0138287
								-18.6478	0
								-18.6054	0
								-18.6054	0.0138287
								-18.5631	0.0138287
								-18.5631	0
								-18.5208	0
								-18.5208	0.0138287
								-18.4785	0.0138287
								-18.4785	0
								-18.4361	0
								-18.4361	0.0138287
								-18.3938	0.0138287
								-18.3938	0
								-18.3515	0
								-18.3515	0.0138287
								-18.3092	0.0138287
								-18.3092	0
								-18.2668	0
								-18.2668	0.0138287
								-18.2245	0.0138287
								-18.2245	0
								-18.1822	0
								-18.1822	0.0138287
								-18.1398	0.0138287
								-18.1398	0
								-18.0975	0
								-18.0975	0.0138287
								-18.0552	0.0138287
								-18.0552	0
								-18.0129	0
								-18.0129	0.0138287
								-17.9705	0.0138287
								-17.9705	0
								-17.9282	0
								-17.9282	0.0138287
								-17.8859	0.0138287
								-17.8859	0
								-17.8436	0
								-17.8436	0.0138287
								-17.8012	0.0138287
								-17.8012	0
								-17.7589	0
								-17.7589	0.0138287
								-17.7166	0.0138287
								-17.7166	0
[truncated: 2,020 more rows]

## Sheet: ROC Curves_HID
0	0
0.00793651	0
0.015873	0
0.0238095	0
0.031746	0
0.0396825	0
0.047619	0
0.0555556	0
0.0634921	0
0.0714286	0
0.0793651	0
0.0873016	0
0.0952381	0
0.103175	0
0.111111	0
0.119048	0
0.126984	0
0.134921	0
0.142857	0
0.150794	0
0.15873	0
0.166667	0
0.174603	0
0.18254	0
0.190476	0
0.198413	0
0.206349	0
0.214286	0
0.222222	0
0.230159	0
0.238095	0
0.246032	0
0.253968	0
0.261905	0
0.269841	0
0.277778	0
0.285714	0
0.293651	0
0.301587	0
0.309524	0
0.31746	0
0.325397	0
0.333333	0
0.34127	0
0.349206	0
0.357143	0
0.365079	0
0.373016	0
0.373016	1
0.380952	1
0.388889	1
0.396825	1
0.404762	1
0.412698	1
0.420635	1
0.428571	1
0.436508	1
0.444444	1
0.452381	1
0.460317	1
0.468254	1
0.47619	1
0.484127	1
0.492063	1
0.5	1
0.507937	1
0.515873	1
0.52381	1
0.531746	1
0.539683	1
0.547619	1
0.555556	1
0.563492	1
0.571429	1
0.579365	1
0.587302	1
0.595238	1
0.603175	1
0.611111	1
0.619048	1
0.626984	1
0.634921	1
0.642857	1
0.650794	1
0.65873	1
0.666667	1
0.674603	1
0.68254	1
0.690476	1
0.698413	1
0.706349	1
0.714286	1
0.722222	1
0.730159	1
0.738095	1
0.746032	1
0.753968	1
0.761905	1
0.769841	1
0.777778	1
0.785714	1
0.793651	1
0.801587	1
0.809524	1
0.81746	1
0.825397	1
0.833333	1
0.84127	1
0.849206	1
0.857143	1
0.865079	1
0.873016	1
0.880952	1
0.888889	1
0.896825	1
0.904762	1
0.912698	1
0.920635	1
0.928571	1
0.936508	1
0.944444	1
0.952381	1
0.960317	1
0.968254	1
0.97619	1
0.984127	1
0.992063	1
1	1

## Sheet: Bland&Altman_HID1
84.9	96.8298			-100	0			-70	0
79.2	56.9994			-100	0			-70	0.000787402
44.2	40.6468			-70	0			-69.9254	0.000787402
18	11.8336			-70	0			-69.9254	0
86.9	59.9646			-70	0.000787402			-69.8507	0
0	-2.76114			-40	0.000787402			-69.8507	0.000787402
16.1	24.9839			-40	0			-69.7761	0.000787402
71.3	64.5279			-40	0.00918635			-69.7761	0
17.7	16.7405			-10	0.00918635			-69.7015	0
17.8	20.9864			-10	0			-69.7015	0.000787402
43.2	22.9055			-10	0.0191601			-69.6269	0.000787402
64	65.8762			20	0.0191601			-69.6269	0
1.6	5.81689			20	0			-69.5522	0
84.9	62.3521			20	0.00419948			-69.5522	0.000787402
14.1	6.72618			50	0.00419948			-69.4776	0.000787402
16.9	20.1757			50	0			-69.4776	0
4.4	22.1585							-69.403	0
69.1	55.3649							-69.403	0.000787402
89.1	85.1404							-69.3284	0.000787402
48.3	59.4182							-69.3284	0
73.9	76.4973							-69.2537	0
96.3	90.6197							-69.2537	0.000787402
4.2	14.2361							-69.1791	0.000787402
1	27.1364							-69.1791	0
0	1.055							-69.1045	0
34.4	25.5883							-69.1045	0.000787402
5.5	4.94024							-69.0299	0.000787402
79.1	72.8091							-69.0299	0
47.3	46.1764							-68.9552	0
58.7	86.0667							-68.9552	0.000787402
20.8	49.6915							-68.8806	0.000787402
4.1	15.7714							-68.8806	0
102.8	77.7654							-68.806	0
79.6	58.4032							-68.806	0.000787402
6.6	37.4307							-68.7313	0.000787402
135.9	93.3811							-68.7313	0
36.1	15.5041							-68.6567	0
27.4	-6.32949							-68.6567	0.000787402
34	34.1864							-68.5821	0.000787402
1.9	41.2469							-68.5821	0
0.5	24.2366							-68.5075	0
44.5	34.7765							-68.5075	0.000787402
2.7	15.6261							-68.4328	0.000787402
63.3	45.2289							-68.4328	0
14.7	3.56437							-68.3582	0
1.4	17.7593							-68.3582	0.000787402
74	56.5176							-68.2836	0.000787402
3.9	-4.19601							-68.2836	0
30.6	21.9876							-68.209	0
32.6	14.3967							-68.209	0.000787402
31.3	22.96							-68.1343	0.000787402
9.8	17.4141							-68.1343	0
9.1	15.6006							-68.0597	0
109.6	89.0976							-68.0597	0.000787402
6.5	8.24438							-67.9851	0.000787402
6.3	5.09873							-67.9851	0
56.1	27.4622							-67.9104	0
22.3	29.2379							-67.9104	0.000787402
18.1	16.5691							-67.8358	0.000787402
48.6	78.1658							-67.8358	0
2	10.4637							-67.7612	0
0	27.1416							-67.7612	0.000787402
78	51.0567							-67.6866	0.000787402
5.6	7.4268							-67.6866	0
4.8	12.3022							-67.6119	0
30.7	35.4927							-67.6119	0.000787402
4.9	11.2487							-67.5373	0.000787402
75.7	41.9441							-67.5373	0
0.8	6.28249							-67.4627	0
1.8	21.6519							-67.4627	0.000787402
8.7	-5.60347							-67.3881	0.000787402
83.1	16.6164							-67.3881	0
12.4	29.628							-67.3134	0
4	36.2134							-67.3134	0.000787402
7.3	13.8045							-67.2388	0.000787402
28	38.4543							-67.2388	0
84.3	80.8872							-67.1642	0
15.1	10.4302							-67.1642	0.000787402
44.4	32.3233							-67.0896	0.000787402
11.5	16.5102							-67.0896	0
8.2	8.87728							-67.0149	0
4.3	14.3391							-67.0149	0.000787402
0	1.77351							-66.9403	0.000787402
33.8	15.4968							-66.9403	0
10.4	8.37006							-66.8657	0
23.2	17.7682							-66.8657	0.000787402
64.3	48.06							-66.791	0.000787402
34.4	59.1641							-66.791	0
10.4	35.8114							-66.7164	0
30.2	76.5906							-66.7164	0.000787402
26.7	16.5864							-66.6418	0.000787402
10	6.99342							-66.6418	0
53.9	59.7274							-66.5672	0
26.3	38.3735							-66.5672	0.000787402
62.4	59.7614							-66.4925	0.000787402
47.5	80.7875							-66.4925	0
42.2	33.9385							-66.4179	0
5	11.6379							-66.4179	0.000787402
15.4	17.224							-66.3433	0.000787402
73.7	43.5205							-66.3433	0
84.4	46.2105							-66.2687	0
38.6	25.5555							-66.2687	0.000787402
52.4	25.5647							-66.194	0.000787402
71.9	48.321							-66.194	0
82	71.2149							-66.1194	0
9.9	30.8375							-66.1194	0.000787402
20.9	31.3668							-66.0448	0.000787402
1.9	7.03933							-66.0448	0
1.2	11.006							-65.9701	0
71.7	71.1629							-65.9701	0.000787402
70.3	25.2302							-65.8955	0.000787402
40.7	45.2123							-65.8955	0
52.5	37.9602							-65.8209	0
4.4	-10.7143							-65.8209	0.000787402
50	53.6105							-65.7463	0.000787402
34.9	20.1034							-65.7463	0
43.4	85.1904							-65.6716	0
73.6	37.8085							-65.6716	0.000787402
5.3	11.3004							-65.597	0.000787402
34.4	10.6748							-65.597	0
7.2	4.58244							-65.5224	0
11.9	14.687							-65.5224	0.000787402
20.4	12.3211							-65.4478	0.000787402
43.8	24.4164							-65.4478	0
34.6	45.4213							-65.3731	0
3.8	26.0339							-65.3731	0.000787402
77.4	40.0649							-65.2985	0.000787402
								-65.2985	0
								-65.2239	0
								-65.2239	0.000787402
								-65.1493	0.000787402
								-65.1493	0
								-65.0746	0
								-65.0746	0.000787402
								-65	0.000787402
								-65	0
								-64.9254	0
								-64.9254	0.000787402
								-64.8507	0.000787402
								-64.8507	0
								-64.7761	0
								-64.7761	0.000787402
								-64.7015	0.000787402
								-64.7015	0
								-64.6269	0
								-64.6269	0.000787402
								-64.5522	0.000787402
								-64.5522	0
								-64.4776	0
								-64.4776	0.000787402
								-64.403	0.000787402
								-64.403	0
								-64.3284	0
								-64.3284	0.000787402
								-64.2537	0.000787402
								-64.2537	0
								-64.1791	0
								-64.1791	0.000787402
								-64.1045	0.000787402
								-64.1045	0
								-64.0299	0
								-64.0299	0.000787402
								-63.9552	0.000787402
								-63.9552	0
								-63.8806	0
								-63.8806	0.000787402
								-63.806	0.000787402
								-63.806	0
								-63.7313	0
								-63.7313	0.000787402
								-63.6567	0.000787402
								-63.6567	0
								-63.5821	0
								-63.5821	0.000787402
								-63.5075	0.000787402
								-63.5075	0
								-63.4328	0
								-63.4328	0.000787402
								-63.3582	0.000787402
								-63.3582	0
								-63.2836	0
								-63.2836	0.000787402
								-63.209	0.000787402
								-63.209	0
								-63.1343	0
								-63.1343	0.000787402
								-63.0597	0.000787402
								-63.0597	0
								-62.9851	0
								-62.9851	0.000787402
								-62.9104	0.000787402
								-62.9104	0
								-62.8358	0
								-62.8358	0.000787402
								-62.7612	0.000787402
								-62.7612	0
								-62.6866	0
								-62.6866	0.000787402
								-62.6119	0.000787402
								-62.6119	0
								-62.5373	0
								-62.5373	0.000787402
								-62.4627	0.000787402
								-62.4627	0
								-62.3881	0
								-62.3881	0.000787402
								-62.3134	0.000787402
								-62.3134	0
								-62.2388	0
								-62.2388	0.000787402
								-62.1642	0.000787402
								-62.1642	0
								-62.0896	0
								-62.0896	0.000787402
								-62.0149	0.000787402
								-62.0149	0
								-61.9403	0
								-61.9403	0.000787402
								-61.8657	0.000787402
								-61.8657	0
								-61.791	0
								-61.791	0.000787402
								-61.7164	0.000787402
								-61.7164	0
								-61.6418	0
								-61.6418	0.000787402
								-61.5672	0.000787402
								-61.5672	0
								-61.4925	0
								-61.4925	0.000787402
								-61.4179	0.000787402
								-61.4179	0
								-61.3433	0
								-61.3433	0.000787402
								-61.2687	0.000787402
								-61.2687	0
								-61.194	0
								-61.194	0.000787402
								-61.1194	0.000787402
								-61.1194	0
								-61.0448	0
								-61.0448	0.000787402
								-60.9701	0.000787402
								-60.9701	0
								-60.8955	0
								-60.8955	0.000787402
								-60.8209	0.000787402
								-60.8209	0
								-60.7463	0
								-60.7463	0.000787402
								-60.6716	0.000787402
								-60.6716	0
								-60.597	0
								-60.597	0.000787402
								-60.5224	0.000787402
								-60.5224	0
								-60.4478	0
								-60.4478	0.000787402
								-60.3731	0.000787402
								-60.3731	0
								-60.2985	0
								-60.2985	0.000787402
								-60.2239	0.000787402
								-60.2239	0
								-60.1493	0
								-60.1493	0.000787402
								-60.0746	0.000787402
								-60.0746	0
								-60	0
								-60	0.000787402
								-59.9254	0.000787402
								-59.9254	0
								-59.8507	0
								-59.8507	0.000787402
								-59.7761	0.000787402
								-59.7761	0
								-59.7015	0
								-59.7015	0.000787402
								-59.6269	0.000787402
								-59.6269	0
								-59.5522	0
								-59.5522	0.000787402
								-59.4776	0.000787402
								-59.4776	0
								-59.403	0
								-59.403	0.000787402
								-59.3284	0.000787402
								-59.3284	0
								-59.2537	0
								-59.2537	0.000787402
								-59.1791	0.000787402
								-59.1791	0
								-59.1045	0
								-59.1045	0.000787402
								-59.0299	0.000787402
								-59.0299	0
								-58.9552	0
								-58.9552	0.000787402
								-58.8806	0.000787402
								-58.8806	0
								-58.806	0
								-58.806	0.000787402
								-58.7313	0.000787402
								-58.7313	0
								-58.6567	0
								-58.6567	0.000787402
								-58.5821	0.000787402
								-58.5821	0
								-58.5075	0
								-58.5075	0.000787402
								-58.4328	0.000787402
								-58.4328	0
								-58.3582	0
								-58.3582	0.000787402
								-58.2836	0.000787402
								-58.2836	0
								-58.209	0
								-58.209	0.000787402
								-58.1343	0.000787402
								-58.1343	0
								-58.0597	0
								-58.0597	0.000787402
								-57.9851	0.000787402
								-57.9851	0
								-57.9104	0
								-57.9104	0.000787402
								-57.8358	0.000787402
								-57.8358	0
								-57.7612	0
								-57.7612	0.000787402
								-57.6866	0.000787402
								-57.6866	0
								-57.6119	0
								-57.6119	0.000787402
								-57.5373	0.000787402
								-57.5373	0
								-57.4627	0
								-57.4627	0.000787402
								-57.3881	0.000787402
								-57.3881	0
								-57.3134	0
								-57.3134	0.000787402
								-57.2388	0.000787402
								-57.2388	0
								-57.1642	0
								-57.1642	0.000787402
								-57.0896	0.000787402
								-57.0896	0
								-57.0149	0
								-57.0149	0.000787402
								-56.9403	0.000787402
								-56.9403	0
								-56.8657	0
								-56.8657	0.000787402
								-56.791	0.000787402
								-56.791	0
								-56.7164	0
								-56.7164	0.000787402
								-56.6418	0.000787402
								-56.6418	0
								-56.5672	0
								-56.5672	0.000787402
								-56.4925	0.000787402
								-56.4925	0
								-56.4179	0
								-56.4179	0.000787402
								-56.3433	0.000787402
								-56.3433	0
								-56.2687	0
								-56.2687	0.000787402
								-56.194	0.000787402
								-56.194	0
								-56.1194	0
								-56.1194	0.000787402
								-56.0448	0.000787402
								-56.0448	0
								-55.9701	0
								-55.9701	0.000787402
								-55.8955	0.000787402
								-55.8955	0
								-55.8209	0
								-55.8209	0.000787402
								-55.7463	0.000787402
								-55.7463	0
								-55.6716	0
								-55.6716	0.000787402
								-55.597	0.000787402
								-55.597	0
								-55.5224	0
								-55.5224	0.000787402
								-55.4478	0.000787402
								-55.4478	0
								-55.3731	0
								-55.3731	0.000787402
								-55.2985	0.000787402
								-55.2985	0
								-55.2239	0
								-55.2239	0.000787402
								-55.1493	0.000787402
								-55.1493	0
								-55.0746	0
								-55.0746	0.000787402
								-55	0.000787402
								-55	0
								-54.9254	0
								-54.9254	0.000787402
								-54.8507	0.000787402
								-54.8507	0
								-54.7761	0
								-54.7761	0.000787402
								-54.7015	0.000787402
								-54.7015	0
								-54.6269	0
								-54.6269	0.000787402
								-54.5522	0.000787402
								-54.5522	0
								-54.4776	0
								-54.4776	0.000787402
								-54.403	0.000787402
								-54.403	0
								-54.3284	0
								-54.3284	0.000787402
								-54.2537	0.000787402
								-54.2537	0
								-54.1791	0
								-54.1791	0.000787402
								-54.1045	0.000787402
								-54.1045	0
								-54.0299	0
								-54.0299	0.000787402
								-53.9552	0.000787402
								-53.9552	0
								-53.8806	0
								-53.8806	0.000787402
								-53.806	0.000787402
								-53.806	0
								-53.7313	0
								-53.7313	0.000787402
								-53.6567	0.000787402
								-53.6567	0
								-53.5821	0
								-53.5821	0.000787402
								-53.5075	0.000787402
								-53.5075	0
								-53.4328	0
								-53.4328	0.000787402
								-53.3582	0.000787402
								-53.3582	0
								-53.2836	0
								-53.2836	0.000787402
								-53.209	0.000787402
								-53.209	0
								-53.1343	0
								-53.1343	0.000787402
								-53.0597	0.000787402
								-53.0597	0
								-52.9851	0
								-52.9851	0.000787402
								-52.9104	0.000787402
								-52.9104	0
								-52.8358	0
								-52.8358	0.000787402
								-52.7612	0.000787402
								-52.7612	0
								-52.6866	0
								-52.6866	0.000787402
								-52.6119	0.000787402
								-52.6119	0
								-52.5373	0
								-52.5373	0.000787402
								-52.4627	0.000787402
								-52.4627	0
								-52.3881	0
								-52.3881	0.000787402
								-52.3134	0.000787402
								-52.3134	0
								-52.2388	0
								-52.2388	0.000787402
								-52.1642	0.000787402
								-52.1642	0
								-52.0896	0
								-52.0896	0.000787402
								-52.0149	0.000787402
								-52.0149	0
								-51.9403	0
								-51.9403	0.000787402
								-51.8657	0.000787402
								-51.8657	0
								-51.791	0
								-51.791	0.000787402
								-51.7164	0.000787402
								-51.7164	0
								-51.6418	0
								-51.6418	0.000787402
								-51.5672	0.000787402
								-51.5672	0
								-51.4925	0
								-51.4925	0.000787402
								-51.4179	0.000787402
								-51.4179	0
								-51.3433	0
								-51.3433	0.000787402
								-51.2687	0.000787402
								-51.2687	0
								-51.194	0
								-51.194	0.000787402
								-51.1194	0.000787402
								-51.1194	0
								-51.0448	0
								-51.0448	0.000787402
								-50.9701	0.000787402
								-50.9701	0
								-50.8955	0
								-50.8955	0.000787402
								-50.8209	0.000787402
								-50.8209	0
								-50.7463	0
								-50.7463	0.000787402
								-50.6716	0.000787402
								-50.6716	0
								-50.597	0
								-50.597	0.000787402
								-50.5224	0.000787402
								-50.5224	0
								-50.4478	0
								-50.4478	0.000787402
								-50.3731	0.000787402
								-50.3731	0
								-50.2985	0
								-50.2985	0.000787402
								-50.2239	0.000787402
								-50.2239	0
								-50.1493	0
								-50.1493	0.000787402
								-50.0746	0.000787402
								-50.0746	0
								-50	0
								-50	0.000787402
								-49.9254	0.000787402
								-49.9254	0
								-49.8507	0
								-49.8507	0.000787402
								-49.7761	0.000787402
								-49.7761	0
								-49.7015	0
								-49.7015	0.000787402
								-49.6269	0.000787402
								-49.6269	0
								-49.5522	0
								-49.5522	0.000787402
								-49.4776	0.000787402
								-49.4776	0
								-49.403	0
								-49.403	0.000787402
								-49.3284	0.000787402
								-49.3284	0
								-49.2537	0
								-49.2537	0.000787402
								-49.1791	0.000787402
								-49.1791	0
								-49.1045	0
								-49.1045	0.000787402
								-49.0299	0.000787402
								-49.0299	0
								-48.9552	0
								-48.9552	0.000787402
								-48.8806	0.000787402
								-48.8806	0
								-48.806	0
								-48.806	0.000787402
								-48.7313	0.000787402
								-48.7313	0
								-48.6567	0
								-48.6567	0.000787402
								-48.5821	0.000787402
								-48.5821	0
								-48.5075	0
								-48.5075	0.000787402
								-48.4328	0.000787402
								-48.4328	0
								-48.3582	0
								-48.3582	0.000787402
								-48.2836	0.000787402
								-48.2836	0
								-48.209	0
								-48.209	0.000787402
								-48.1343	0.000787402
								-48.1343	0
								-48.0597	0
								-48.0597	0.000787402
								-47.9851	0.000787402
								-47.9851	0
								-47.9104	0
								-47.9104	0.000787402
								-47.8358	0.000787402
								-47.8358	0
								-47.7612	0
								-47.7612	0.000787402
								-47.6866	0.000787402
								-47.6866	0
								-47.6119	0
								-47.6119	0.000787402
								-47.5373	0.000787402
								-47.5373	0
								-47.4627	0
								-47.4627	0.000787402
								-47.3881	0.000787402
								-47.3881	0
								-47.3134	0
								-47.3134	0.000787402
								-47.2388	0.000787402
								-47.2388	0
								-47.1642	0
								-47.1642	0.000787402
								-47.0896	0.000787402
								-47.0896	0
								-47.0149	0
								-47.0149	0.000787402
								-46.9403	0.000787402
								-46.9403	0
								-46.8657	0
								-46.8657	0.000787402
								-46.791	0.000787402
								-46.791	0
								-46.7164	0
								-46.7164	0.000787402
								-46.6418	0.000787402
								-46.6418	0
								-46.5672	0
								-46.5672	0.000787402
								-46.4925	0.000787402
								-46.4925	0
								-46.4179	0
								-46.4179	0.000787402
								-46.3433	0.000787402
								-46.3433	0
								-46.2687	0
								-46.2687	0.000787402
								-46.194	0.000787402
								-46.194	0
								-46.1194	0
								-46.1194	0.000787402
								-46.0448	0.000787402
								-46.0448	0
								-45.9701	0
								-45.9701	0.000787402
								-45.8955	0.000787402
								-45.8955	0
								-45.8209	0
								-45.8209	0.000787402
								-45.7463	0.000787402
								-45.7463	0
								-45.6716	0
								-45.6716	0.000787402
								-45.597	0.000787402
								-45.597	0
								-45.5224	0
								-45.5224	0.000787402
								-45.4478	0.000787402
								-45.4478	0
								-45.3731	0
								-45.3731	0.000787402
								-45.2985	0.000787402
								-45.2985	0
								-45.2239	0
								-45.2239	0.000787402
								-45.1493	0.000787402
								-45.1493	0
								-45.0746	0
								-45.0746	0.000787402
								-45	0.000787402
								-45	0
								-44.9254	0
								-44.9254	0.000787402
								-44.8507	0.000787402
								-44.8507	0
								-44.7761	0
								-44.7761	0.000787402
								-44.7015	0.000787402
								-44.7015	0
								-44.6269	0
								-44.6269	0.000787402
								-44.5522	0.000787402
								-44.5522	0
								-44.4776	0
								-44.4776	0.000787402
								-44.403	0.000787402
								-44.403	0
								-44.3284	0
								-44.3284	0.000787402
								-44.2537	0.000787402
								-44.2537	0
								-44.1791	0
								-44.1791	0.000787402
								-44.1045	0.000787402
								-44.1045	0
								-44.0299	0
								-44.0299	0.000787402
								-43.9552	0.000787402
								-43.9552	0
								-43.8806	0
								-43.8806	0.000787402
								-43.806	0.000787402
								-43.806	0
								-43.7313	0
								-43.7313	0.000787402
								-43.6567	0.000787402
								-43.6567	0
								-43.5821	0
								-43.5821	0.000787402
								-43.5075	0.000787402
								-43.5075	0
								-43.4328	0
								-43.4328	0.000787402
								-43.3582	0.000787402
								-43.3582	0
								-43.2836	0
								-43.2836	0.000787402
								-43.209	0.000787402
								-43.209	0
								-43.1343	0
								-43.1343	0.000787402
								-43.0597	0.000787402
								-43.0597	0
								-42.9851	0
								-42.9851	0.000787402
								-42.9104	0.000787402
								-42.9104	0
								-42.8358	0
								-42.8358	0.000787402
								-42.7612	0.000787402
								-42.7612	0
								-42.6866	0
								-42.6866	0.000787402
								-42.6119	0.000787402
								-42.6119	0
								-42.5373	0
								-42.5373	0.000787402
								-42.4627	0.000787402
								-42.4627	0
								-42.3881	0
								-42.3881	0.000787402
								-42.3134	0.000787402
								-42.3134	0
								-42.2388	0
								-42.2388	0.000787402
								-42.1642	0.000787402
								-42.1642	0
								-42.0896	0
								-42.0896	0.000787402
								-42.0149	0.000787402
								-42.0149	0
								-41.9403	0
								-41.9403	0.000787402
								-41.8657	0.000787402
								-41.8657	0
								-41.791	0
								-41.791	0.000787402
								-41.7164	0.000787402
								-41.7164	0
								-41.6418	0
								-41.6418	0.000787402
								-41.5672	0.000787402
								-41.5672	0
								-41.4925	0
								-41.4925	0.000787402
								-41.4179	0.000787402
								-41.4179	0
								-41.3433	0
								-41.3433	0.000787402
								-41.2687	0.000787402
								-41.2687	0
								-41.194	0
								-41.194	0.000787402
								-41.1194	0.000787402
								-41.1194	0
								-41.0448	0
								-41.0448	0.000787402
								-40.9701	0.000787402
								-40.9701	0
								-40.8955	0
								-40.8955	0.000787402
								-40.8209	0.000787402
								-40.8209	0
								-40.7463	0
								-40.7463	0.000787402
								-40.6716	0.000787402
								-40.6716	0
								-40.597	0
								-40.597	0.000787402
								-40.5224	0.000787402
								-40.5224	0
								-40.4478	0
								-40.4478	0.000787402
								-40.3731	0.000787402
								-40.3731	0
								-40.2985	0
								-40.2985	0.000787402
								-40.2239	0.000787402
								-40.2239	0
								-40.1493	0
								-40.1493	0.000787402
								-40.0746	0.000787402
								-40.0746	0
								-40	0
								-40	0.00918635
								-39.9254	0.00918635
								-39.9254	0
								-39.8507	0
								-39.8507	0.00918635
								-39.7761	0.00918635
								-39.7761	0
								-39.7015	0
								-39.7015	0.00918635
								-39.6269	0.00918635
								-39.6269	0
								-39.5522	0
								-39.5522	0.00918635
								-39.4776	0.00918635
								-39.4776	0
								-39.403	0
								-39.403	0.00918635
								-39.3284	0.00918635
								-39.3284	0
								-39.2537	0
								-39.2537	0.00918635
								-39.1791	0.00918635
								-39.1791	0
								-39.1045	0
								-39.1045	0.00918635
								-39.0299	0.00918635
								-39.0299	0
								-38.9552	0
								-38.9552	0.00918635
								-38.8806	0.00918635
								-38.8806	0
								-38.806	0
								-38.806	0.00918635
								-38.7313	0.00918635
								-38.7313	0
								-38.6567	0
								-38.6567	0.00918635
								-38.5821	0.00918635
								-38.5821	0
								-38.5075	0
								-38.5075	0.00918635
								-38.4328	0.00918635
								-38.4328	0
								-38.3582	0
								-38.3582	0.00918635
								-38.2836	0.00918635
								-38.2836	0
								-38.209	0
								-38.209	0.00918635
								-38.1343	0.00918635
								-38.1343	0
								-38.0597	0
								-38.0597	0.00918635
								-37.9851	0.00918635
								-37.9851	0
								-37.9104	0
								-37.9104	0.00918635
								-37.8358	0.00918635
								-37.8358	0
								-37.7612	0
								-37.7612	0.00918635
								-37.6866	0.00918635
								-37.6866	0
								-37.6119	0
								-37.6119	0.00918635
								-37.5373	0.00918635
								-37.5373	0
								-37.4627	0
								-37.4627	0.00918635
								-37.3881	0.00918635
								-37.3881	0
								-37.3134	0
								-37.3134	0.00918635
								-37.2388	0.00918635
								-37.2388	0
								-37.1642	0
								-37.1642	0.00918635
								-37.0896	0.00918635
								-37.0896	0
								-37.0149	0
								-37.0149	0.00918635
								-36.9403	0.00918635
								-36.9403	0
								-36.8657	0
								-36.8657	0.00918635
								-36.791	0.00918635
								-36.791	0
								-36.7164	0
								-36.7164	0.00918635
								-36.6418	0.00918635
								-36.6418	0
								-36.5672	0
								-36.5672	0.00918635
								-36.4925	0.00918635
								-36.4925	0
								-36.4179	0
								-36.4179	0.00918635
								-36.3433	0.00918635
								-36.3433	0
								-36.2687	0
								-36.2687	0.00918635
								-36.194	0.00918635
								-36.194	0
								-36.1194	0
								-36.1194	0.00918635
								-36.0448	0.00918635
								-36.0448	0
								-35.9701	0
								-35.9701	0.00918635
								-35.8955	0.00918635
								-35.8955	0
								-35.8209	0
								-35.8209	0.00918635
								-35.7463	0.00918635
								-35.7463	0
								-35.6716	0
								-35.6716	0.00918635
								-35.597	0.00918635
								-35.597	0
								-35.5224	0
								-35.5224	0.00918635
								-35.4478	0.00918635
								-35.4478	0
								-35.3731	0
								-35.3731	0.00918635
								-35.2985	0.00918635
								-35.2985	0
								-35.2239	0
								-35.2239	0.00918635
								-35.1493	0.00918635
								-35.1493	0
								-35.0746	0
								-35.0746	0.00918635
								-35	0.00918635
								-35	0
								-34.9254	0
								-34.9254	0.00918635
								-34.8507	0.00918635
								-34.8507	0
								-34.7761	0
								-34.7761	0.00918635
								-34.7015	0.00918635
								-34.7015	0
								-34.6269	0
								-34.6269	0.00918635
								-34.5522	0.00918635
								-34.5522	0
								-34.4776	0
								-34.4776	0.00918635
								-34.403	0.00918635
								-34.403	0
								-34.3284	0
								-34.3284	0.00918635
								-34.2537	0.00918635
								-34.2537	0
								-34.1791	0
								-34.1791	0.00918635
								-34.1045	0.00918635
								-34.1045	0
								-34.0299	0
								-34.0299	0.00918635
								-33.9552	0.00918635
								-33.9552	0
								-33.8806	0
								-33.8806	0.00918635
								-33.806	0.00918635
								-33.806	0
								-33.7313	0
								-33.7313	0.00918635
								-33.6567	0.00918635
								-33.6567	0
								-33.5821	0
								-33.5821	0.00918635
								-33.5075	0.00918635
								-33.5075	0
								-33.4328	0
								-33.4328	0.00918635
								-33.3582	0.00918635
								-33.3582	0
								-33.2836	0
								-33.2836	0.00918635
								-33.209	0.00918635
								-33.209	0
								-33.1343	0
								-33.1343	0.00918635
								-33.0597	0.00918635
								-33.0597	0
								-32.9851	0
								-32.9851	0.00918635
								-32.9104	0.00918635
								-32.9104	0
								-32.8358	0
								-32.8358	0.00918635
								-32.7612	0.00918635
								-32.7612	0
								-32.6866	0
								-32.6866	0.00918635
								-32.6119	0.00918635
								-32.6119	0
								-32.5373	0
								-32.5373	0.00918635
								-32.4627	0.00918635
								-32.4627	0
								-32.3881	0
								-32.3881	0.00918635
								-32.3134	0.00918635
								-32.3134	0
								-32.2388	0
								-32.2388	0.00918635
								-32.1642	0.00918635
								-32.1642	0
								-32.0896	0
								-32.0896	0.00918635
								-32.0149	0.00918635
								-32.0149	0
								-31.9403	0
								-31.9403	0.00918635
								-31.8657	0.00918635
								-31.8657	0
								-31.791	0
								-31.791	0.00918635
								-31.7164	0.00918635
								-31.7164	0
								-31.6418	0
								-31.6418	0.00918635
								-31.5672	0.00918635
								-31.5672	0
								-31.4925	0
								-31.4925	0.00918635
								-31.4179	0.00918635
								-31.4179	0
								-31.3433	0
								-31.3433	0.00918635
								-31.2687	0.00918635
								-31.2687	0
								-31.194	0
								-31.194	0.00918635
								-31.1194	0.00918635
								-31.1194	0
								-31.0448	0
								-31.0448	0.00918635
								-30.9701	0.00918635
								-30.9701	0
								-30.8955	0
								-30.8955	0.00918635
								-30.8209	0.00918635
								-30.8209	0
								-30.7463	0
								-30.7463	0.00918635
								-30.6716	0.00918635
								-30.6716	0
								-30.597	0
								-30.597	0.00918635
								-30.5224	0.00918635
								-30.5224	0
								-30.4478	0
								-30.4478	0.00918635
								-30.3731	0.00918635
								-30.3731	0
								-30.2985	0
								-30.2985	0.00918635
								-30.2239	0.00918635
								-30.2239	0
								-30.1493	0
								-30.1493	0.00918635
								-30.0746	0.00918635
								-30.0746	0
								-30	0
								-30	0.00918635
								-29.9254	0.00918635
								-29.9254	0
								-29.8507	0
								-29.8507	0.00918635
								-29.7761	0.00918635
								-29.7761	0
								-29.7015	0
								-29.7015	0.00918635
								-29.6269	0.00918635
								-29.6269	0
								-29.5522	0
								-29.5522	0.00918635
								-29.4776	0.00918635
								-29.4776	0
								-29.403	0
								-29.403	0.00918635
								-29.3284	0.00918635
								-29.3284	0
								-29.2537	0
								-29.2537	0.00918635
								-29.1791	0.00918635
								-29.1791	0
								-29.1045	0
								-29.1045	0.00918635
								-29.0299	0.00918635
								-29.0299	0
								-28.9552	0
								-28.9552	0.00918635
								-28.8806	0.00918635
								-28.8806	0
								-28.806	0
								-28.806	0.00918635
								-28.7313	0.00918635
								-28.7313	0
								-28.6567	0
								-28.6567	0.00918635
								-28.5821	0.00918635
								-28.5821	0
								-28.5075	0
								-28.5075	0.00918635
								-28.4328	0.00918635
								-28.4328	0
								-28.3582	0
								-28.3582	0.00918635
								-28.2836	0.00918635
								-28.2836	0
								-28.209	0
								-28.209	0.00918635
								-28.1343	0.00918635
								-28.1343	0
								-28.0597	0
								-28.0597	0.00918635
								-27.9851	0.00918635
								-27.9851	0
								-27.9104	0
								-27.9104	0.00918635
								-27.8358	0.00918635
								-27.8358	0
								-27.7612	0
								-27.7612	0.00918635
								-27.6866	0.00918635
								-27.6866	0
								-27.6119	0
								-27.6119	0.00918635
								-27.5373	0.00918635
								-27.5373	0
								-27.4627	0
								-27.4627	0.00918635
								-27.3881	0.00918635
								-27.3881	0
								-27.3134	0
								-27.3134	0.00918635
								-27.2388	0.00918635
								-27.2388	0
								-27.1642	0
								-27.1642	0.00918635
								-27.0896	0.00918635
								-27.0896	0
								-27.0149	0
								-27.0149	0.00918635
								-26.9403	0.00918635
								-26.9403	0
								-26.8657	0
								-26.8657	0.00918635
								-26.791	0.00918635
								-26.791	0
								-26.7164	0
								-26.7164	0.00918635
								-26.6418	0.00918635
								-26.6418	0
								-26.5672	0
								-26.5672	0.00918635
								-26.4925	0.00918635
								-26.4925	0
								-26.4179	0
								-26.4179	0.00918635
								-26.3433	0.00918635
								-26.3433	0
								-26.2687	0
								-26.2687	0.00918635
								-26.194	0.00918635
								-26.194	0
								-26.1194	0
								-26.1194	0.00918635
								-26.0448	0.00918635
								-26.0448	0
								-25.9701	0
								-25.9701	0.00918635
								-25.8955	0.00918635
								-25.8955	0
								-25.8209	0
								-25.8209	0.00918635
								-25.7463	0.00918635
								-25.7463	0
								-25.6716	0
								-25.6716	0.00918635
								-25.597	0.00918635
								-25.597	0
								-25.5224	0
								-25.5224	0.00918635
								-25.4478	0.00918635
								-25.4478	0
								-25.3731	0
								-25.3731	0.00918635
								-25.2985	0.00918635
								-25.2985	0
								-25.2239	0
								-25.2239	0.00918635
								-25.1493	0.00918635
								-25.1493	0
								-25.0746	0
								-25.0746	0.00918635
								-25	0.00918635
								-25	0
								-24.9254	0
								-24.9254	0.00918635
								-24.8507	0.00918635
								-24.8507	0
								-24.7761	0
								-24.7761	0.00918635
								-24.7015	0.00918635
								-24.7015	0
								-24.6269	0
								-24.6269	0.00918635
								-24.5522	0.00918635
								-24.5522	0
								-24.4776	0
								-24.4776	0.00918635
								-24.403	0.00918635
								-24.403	0
								-24.3284	0
								-24.3284	0.00918635
								-24.2537	0.00918635
								-24.2537	0
								-24.1791	0
								-24.1791	0.00918635
								-24.1045	0.00918635
								-24.1045	0
								-24.0299	0
								-24.0299	0.00918635
								-23.9552	0.00918635
								-23.9552	0
								-23.8806	0
								-23.8806	0.00918635
								-23.806	0.00918635
								-23.806	0
								-23.7313	0
								-23.7313	0.00918635
								-23.6567	0.00918635
								-23.6567	0
								-23.5821	0
								-23.5821	0.00918635
								-23.5075	0.00918635
								-23.5075	0
								-23.4328	0
								-23.4328	0.00918635
								-23.3582	0.00918635
								-23.3582	0
								-23.2836	0
								-23.2836	0.00918635
								-23.209	0.00918635
								-23.209	0
								-23.1343	0
								-23.1343	0.00918635
								-23.0597	0.00918635
								-23.0597	0
								-22.9851	0
								-22.9851	0.00918635
								-22.9104	0.00918635
								-22.9104	0
								-22.8358	0
								-22.8358	0.00918635
								-22.7612	0.00918635
								-22.7612	0
								-22.6866	0
								-22.6866	0.00918635
								-22.6119	0.00918635
								-22.6119	0
								-22.5373	0
								-22.5373	0.00918635
								-22.4627	0.00918635
								-22.4627	0
								-22.3881	0
								-22.3881	0.00918635
								-22.3134	0.00918635
								-22.3134	0
								-22.2388	0
								-22.2388	0.00918635
								-22.1642	0.00918635
								-22.1642	0
								-22.0896	0
								-22.0896	0.00918635
								-22.0149	0.00918635
								-22.0149	0
								-21.9403	0
								-21.9403	0.00918635
								-21.8657	0.00918635
								-21.8657	0
								-21.791	0
								-21.791	0.00918635
								-21.7164	0.00918635
								-21.7164	0
								-21.6418	0
								-21.6418	0.00918635
								-21.5672	0.00918635
								-21.5672	0
								-21.4925	0
								-21.4925	0.00918635
								-21.4179	0.00918635
								-21.4179	0
								-21.3433	0
								-21.3433	0.00918635
								-21.2687	0.00918635
								-21.2687	0
								-21.194	0
								-21.194	0.00918635
								-21.1194	0.00918635
								-21.1194	0
								-21.0448	0
								-21.0448	0.00918635
								-20.9701	0.00918635
								-20.9701	0
								-20.8955	0
								-20.8955	0.00918635
								-20.8209	0.00918635
								-20.8209	0
								-20.7463	0
								-20.7463	0.00918635
								-20.6716	0.00918635
								-20.6716	0
								-20.597	0
								-20.597	0.00918635
								-20.5224	0.00918635
								-20.5224	0
								-20.4478	0
								-20.4478	0.00918635
								-20.3731	0.00918635
								-20.3731	0
								-20.2985	0
								-20.2985	0.00918635
								-20.2239	0.00918635
								-20.2239	0
								-20.1493	0
								-20.1493	0.00918635
								-20.0746	0.00918635
								-20.0746	0
								-20	0
								-20	0.00918635
								-19.9254	0.00918635
								-19.9254	0
								-19.8507	0
								-19.8507	0.00918635
								-19.7761	0.00918635
								-19.7761	0
								-19.7015	0
								-19.7015	0.00918635
								-19.6269	0.00918635
								-19.6269	0
								-19.5522	0
								-19.5522	0.00918635
								-19.4776	0.00918635
								-19.4776	0
								-19.403	0
								-19.403	0.00918635
								-19.3284	0.00918635
								-19.3284	0
								-19.2537	0
								-19.2537	0.00918635
								-19.1791	0.00918635
								-19.1791	0
								-19.1045	0
								-19.1045	0.00918635
								-19.0299	0.00918635
								-19.0299	0
								-18.9552	0
								-18.9552	0.00918635
								-18.8806	0.00918635
								-18.8806	0
								-18.806	0
								-18.806	0.00918635
								-18.7313	0.00918635
								-18.7313	0
								-18.6567	0
								-18.6567	0.00918635
								-18.5821	0.00918635
								-18.5821	0
								-18.5075	0
								-18.5075	0.00918635
								-18.4328	0.00918635
								-18.4328	0
								-18.3582	0
								-18.3582	0.00918635
								-18.2836	0.00918635
								-18.2836	0
								-18.209	0
								-18.209	0.00918635
								-18.1343	0.00918635
								-18.1343	0
								-18.0597	0
								-18.0597	0.00918635
								-17.9851	0.00918635
								-17.9851	0
								-17.9104	0
								-17.9104	0.00918635
								-17.8358	0.00918635
								-17.8358	0
								-17.7612	0
								-17.7612	0.00918635
								-17.6866	0.00918635
								-17.6866	0
								-17.6119	0
								-17.6119	0.00918635
								-17.5373	0.00918635
								-17.5373	0
								-17.4627	0
								-17.4627	0.00918635
								-17.3881	0.00918635
								-17.3881	0
								-17.3134	0
								-17.3134	0.00918635
								-17.2388	0.00918635
								-17.2388	0
								-17.1642	0
								-17.1642	0.00918635
								-17.0896	0.00918635
								-17.0896	0
								-17.0149	0
								-17.0149	0.00918635
								-16.9403	0.00918635
								-16.9403	0
								-16.8657	0
								-16.8657	0.00918635
								-16.791	0.00918635
								-16.791	0
								-16.7164	0
								-16.7164	0.00918635
								-16.6418	0.00918635
								-16.6418	0
								-16.5672	0
								-16.5672	0.00918635
								-16.4925	0.00918635
								-16.4925	0
								-16.4179	0
								-16.4179	0.00918635
								-16.3433	0.00918635
								-16.3433	0
								-16.2687	0
								-16.2687	0.00918635
								-16.194	0.00918635
								-16.194	0
								-16.1194	0
								-16.1194	0.00918635
								-16.0448	0.00918635
								-16.0448	0
								-15.9701	0
								-15.9701	0.00918635
								-15.8955	0.00918635
								-15.8955	0
								-15.8209	0
								-15.8209	0.00918635
								-15.7463	0.00918635
								-15.7463	0
								-15.6716	0
								-15.6716	0.00918635
								-15.597	0.00918635
								-15.597	0
								-15.5224	0
								-15.5224	0.00918635
								-15.4478	0.00918635
								-15.4478	0
								-15.3731	0
								-15.3731	0.00918635
								-15.2985	0.00918635
								-15.2985	0
								-15.2239	0
								-15.2239	0.00918635
								-15.1493	0.00918635
								-15.1493	0
								-15.0746	0
								-15.0746	0.00918635
								-15	0.00918635
								-15	0
								-14.9254	0
								-14.9254	0.00918635
								-14.8507	0.00918635
								-14.8507	0
								-14.7761	0
								-14.7761	0.00918635
								-14.7015	0.00918635
								-14.7015	0
								-14.6269	0
								-14.6269	0.00918635
								-14.5522	0.00918635
								-14.5522	0
								-14.4776	0
								-14.4776	0.00918635
								-14.403	0.00918635
								-14.403	0
								-14.3284	0
								-14.3284	0.00918635
								-14.2537	0.00918635
								-14.2537	0
								-14.1791	0
								-14.1791	0.00918635
								-14.1045	0.00918635
								-14.1045	0
								-14.0299	0
								-14.0299	0.00918635
								-13.9552	0.00918635
								-13.9552	0
								-13.8806	0
								-13.8806	0.00918635
								-13.806	0.00918635
								-13.806	0
								-13.7313	0
								-13.7313	0.00918635
								-13.6567	0.00918635
								-13.6567	0
								-13.5821	0
								-13.5821	0.00918635
								-13.5075	0.00918635
								-13.5075	0
								-13.4328	0
								-13.4328	0.00918635
								-13.3582	0.00918635
								-13.3582	0
								-13.2836	0
								-13.2836	0.00918635
								-13.209	0.00918635
								-13.209	0
								-13.1343	0
								-13.1343	0.00918635
								-13.0597	0.00918635
								-13.0597	0
								-12.9851	0
								-12.9851	0.00918635
								-12.9104	0.00918635
								-12.9104	0
								-12.8358	0
								-12.8358	0.00918635
								-12.7612	0.00918635
								-12.7612	0
								-12.6866	0
								-12.6866	0.00918635
								-12.6119	0.00918635
								-12.6119	0
								-12.5373	0
								-12.5373	0.00918635
								-12.4627	0.00918635
								-12.4627	0
								-12.3881	0
								-12.3881	0.00918635
								-12.3134	0.00918635
								-12.3134	0
								-12.2388	0
								-12.2388	0.00918635
								-12.1642	0.00918635
								-12.1642	0
								-12.0896	0
								-12.0896	0.00918635
								-12.0149	0.00918635
								-12.0149	0
								-11.9403	0
								-11.9403	0.00918635
								-11.8657	0.00918635
								-11.8657	0
								-11.791	0
								-11.791	0.00918635
								-11.7164	0.00918635
								-11.7164	0
								-11.6418	0
								-11.6418	0.00918635
								-11.5672	0.00918635
								-11.5672	0
								-11.4925	0
								-11.4925	0.00918635
								-11.4179	0.00918635
								-11.4179	0
								-11.3433	0
								-11.3433	0.00918635
								-11.2687	0.00918635
								-11.2687	0
								-11.194	0
								-11.194	0.00918635
								-11.1194	0.00918635
								-11.1194	0
								-11.0448	0
								-11.0448	0.00918635
								-10.9701	0.00918635
								-10.9701	0
								-10.8955	0
								-10.8955	0.00918635
								-10.8209	0.00918635
								-10.8209	0
								-10.7463	0
								-10.7463	0.00918635
								-10.6716	0.00918635
								-10.6716	0
								-10.597	0
								-10.597	0.00918635
								-10.5224	0.00918635
								-10.5224	0
								-10.4478	0
								-10.4478	0.00918635
								-10.3731	0.00918635
								-10.3731	0
								-10.2985	0
								-10.2985	0.00918635
								-10.2239	0.00918635
								-10.2239	0
								-10.1493	0
								-10.1493	0.00918635
								-10.0746	0.00918635
								-10.0746	0
								-10	0
								-10	0.0191601
								-9.92537	0.0191601
								-9.92537	0
								-9.85075	0
								-9.85075	0.0191601
								-9.77612	0.0191601
								-9.77612	0
								-9.70149	0
								-9.70149	0.0191601
								-9.62687	0.0191601
								-9.62687	0
								-9.55224	0
								-9.55224	0.0191601
								-9.47761	0.0191601
								-9.47761	0
								-9.40299	0
								-9.40299	0.0191601
								-9.32836	0.0191601
								-9.32836	0
								-9.25373	0
								-9.25373	0.0191601
								-9.1791	0.0191601
								-9.1791	0
								-9.10448	0
								-9.10448	0.0191601
								-9.02985	0.0191601
								-9.02985	0
								-8.95522	0
								-8.95522	0.0191601
								-8.8806	0.0191601
								-8.8806	0
								-8.80597	0
								-8.80597	0.0191601
								-8.73134	0.0191601
								-8.73134	0
								-8.65672	0
								-8.65672	0.0191601
								-8.58209	0.0191601
								-8.58209	0
								-8.50746	0
								-8.50746	0.0191601
								-8.43284	0.0191601
								-8.43284	0
								-8.35821	0
								-8.35821	0.0191601
								-8.28358	0.0191601
								-8.28358	0
								-8.20896	0
								-8.20896	0.0191601
								-8.13433	0.0191601
								-8.13433	0
								-8.0597	0
								-8.0597	0.0191601
								-7.98507	0.0191601
								-7.98507	0
								-7.91045	0
								-7.91045	0.0191601
								-7.83582	0.0191601
								-7.83582	0
								-7.76119	0
								-7.76119	0.0191601
								-7.68657	0.0191601
								-7.68657	0
								-7.61194	0
								-7.61194	0.0191601
								-7.53731	0.0191601
								-7.53731	0
								-7.46269	0
								-7.46269	0.0191601
								-7.38806	0.0191601
								-7.38806	0
								-7.31343	0
								-7.31343	0.0191601
								-7.23881	0.0191601
								-7.23881	0
								-7.16418	0
								-7.16418	0.0191601
								-7.08955	0.0191601
								-7.08955	0
								-7.01493	0
								-7.01493	0.0191601
								-6.9403	0.0191601
								-6.9403	0
								-6.86567	0
								-6.86567	0.0191601
								-6.79104	0.0191601
								-6.79104	0
								-6.71642	0
								-6.71642	0.0191601
								-6.64179	0.0191601
								-6.64179	0
								-6.56716	0
								-6.56716	0.0191601
								-6.49254	0.0191601
								-6.49254	0
								-6.41791	0
								-6.41791	0.0191601
								-6.34328	0.0191601
								-6.34328	0
								-6.26866	0
								-6.26866	0.0191601
								-6.19403	0.0191601
								-6.19403	0
								-6.1194	0
								-6.1194	0.0191601
								-6.04478	0.0191601
								-6.04478	0
								-5.97015	0
								-5.97015	0.0191601
								-5.89552	0.0191601
								-5.89552	0
								-5.8209	0
								-5.8209	0.0191601
								-5.74627	0.0191601
								-5.74627	0
								-5.67164	0
								-5.67164	0.0191601
								-5.59701	0.0191601
								-5.59701	0
								-5.52239	0
								-5.52239	0.0191601
								-5.44776	0.0191601
								-5.44776	0
								-5.37313	0
								-5.37313	0.0191601
								-5.29851	0.0191601
								-5.29851	0
								-5.22388	0
								-5.22388	0.0191601
								-5.14925	0.0191601
								-5.14925	0
								-5.07463	0
								-5.07463	0.0191601
								-5	0.0191601
								-5	0
								-4.92537	0
								-4.92537	0.0191601
								-4.85075	0.0191601
								-4.85075	0
								-4.77612	0
								-4.77612	0.0191601
								-4.70149	0.0191601
								-4.70149	0
								-4.62687	0
								-4.62687	0.0191601
								-4.55224	0.0191601
								-4.55224	0
								-4.47761	0
								-4.47761	0.0191601
								-4.40299	0.0191601
								-4.40299	0
								-4.32836	0
								-4.32836	0.0191601
								-4.25373	0.0191601
								-4.25373	0
								-4.1791	0
								-4.1791	0.0191601
								-4.10448	0.0191601
								-4.10448	0
								-4.02985	0
								-4.02985	0.0191601
								-3.95522	0.0191601
								-3.95522	0
								-3.8806	0
								-3.8806	0.0191601
								-3.80597	0.0191601
								-3.80597	0
								-3.73134	0
								-3.73134	0.0191601
								-3.65672	0.0191601
								-3.65672	0
								-3.58209	0
								-3.58209	0.0191601
								-3.50746	0.0191601
								-3.50746	0
								-3.43284	0
								-3.43284	0.0191601
								-3.35821	0.0191601
								-3.35821	0
								-3.28358	0
								-3.28358	0.0191601
								-3.20896	0.0191601
								-3.20896	0
								-3.13433	0
								-3.13433	0.0191601
								-3.0597	0.0191601
								-3.0597	0
								-2.98507	0
								-2.98507	0.0191601
								-2.91045	0.0191601
								-2.91045	0
								-2.83582	0
								-2.83582	0.0191601
								-2.76119	0.0191601
								-2.76119	0
								-2.68657	0
								-2.68657	0.0191601
								-2.61194	0.0191601
								-2.61194	0
								-2.53731	0
								-2.53731	0.0191601
								-2.46269	0.0191601
								-2.46269	0
								-2.38806	0
								-2.38806	0.0191601
								-2.31343	0.0191601
								-2.31343	0
								-2.23881	0
								-2.23881	0.0191601
								-2.16418	0.0191601
								-2.16418	0
								-2.08955	0
								-2.08955	0.0191601
								-2.01493	0.0191601
								-2.01493	0
								-1.9403	0
								-1.9403	0.0191601
								-1.86567	0.0191601
								-1.86567	0
								-1.79104	0
								-1.79104	0.0191601
								-1.71642	0.0191601
								-1.71642	0
								-1.64179	0
								-1.64179	0.0191601
								-1.56716	0.0191601
								-1.56716	0
								-1.49254	0
								-1.49254	0.0191601
								-1.41791	0.0191601
								-1.41791	0
								-1.34328	0
								-1.34328	0.0191601
								-1.26866	0.0191601
								-1.26866	0
								-1.19403	0
								-1.19403	0.0191601
								-1.1194	0.0191601
								-1.1194	0
								-1.04478	0
								-1.04478	0.0191601
								-0.970149	0.0191601
								-0.970149	0
								-0.895522	0
								-0.895522	0.0191601
								-0.820896	0.0191601
								-0.820896	0
								-0.746269	0
								-0.746269	0.0191601
								-0.671642	0.0191601
								-0.671642	0
								-0.597015	0
								-0.597015	0.0191601
								-0.522388	0.0191601
								-0.522388	0
								-0.447761	0
								-0.447761	0.0191601
								-0.373134	0.0191601
								-0.373134	0
								-0.298507	0
								-0.298507	0.0191601
								-0.223881	0.0191601
								-0.223881	0
								-0.149254	0
								-0.149254	0.0191601
								-0.0746269	0.0191601
								-0.0746269	0
								0	0
								0	0.0191601
								0.0746269	0.0191601
								0.0746269	0
								0.149254	0
								0.149254	0.0191601
								0.223881	0.0191601
								0.223881	0
								0.298507	0
								0.298507	0.0191601
								0.373134	0.0191601
								0.373134	0
								0.447761	0
								0.447761	0.0191601
								0.522388	0.0191601
								0.522388	0
								0.597015	0
								0.597015	0.0191601
								0.671642	0.0191601
								0.671642	0
								0.746269	0
								0.746269	0.0191601
								0.820896	0.0191601
								0.820896	0
								0.895522	0
								0.895522	0.0191601
								0.970149	0.0191601
								0.970149	0
								1.04478	0
								1.04478	0.0191601
								1.1194	0.0191601
								1.1194	0
								1.19403	0
								1.19403	0.0191601
								1.26866	0.0191601
								1.26866	0
								1.34328	0
								1.34328	0.0191601
								1.41791	0.0191601
								1.41791	0
								1.49254	0
								1.49254	0.0191601
								1.56716	0.0191601
								1.56716	0
								1.64179	0
								1.64179	0.0191601
								1.71642	0.0191601
								1.71642	0
								1.79104	0
								1.79104	0.0191601
								1.86567	0.0191601
								1.86567	0
								1.9403	0
								1.9403	0.0191601
								2.01493	0.0191601
								2.01493	0
								2.08955	0
								2.08955	0.0191601
								2.16418	0.0191601
								2.16418	0
								2.23881	0
								2.23881	0.0191601
								2.31343	0.0191601
								2.31343	0
								2.38806	0
								2.38806	0.0191601
								2.46269	0.0191601
								2.46269	0
								2.53731	0
								2.53731	0.0191601
								2.61194	0.0191601
								2.61194	0
								2.68657	0
								2.68657	0.0191601
								2.76119	0.0191601
								2.76119	0
								2.83582	0
								2.83582	0.0191601
								2.91045	0.0191601
								2.91045	0
								2.98507	0
								2.98507	0.0191601
								3.0597	0.0191601
								3.0597	0
								3.13433	0
								3.13433	0.0191601
								3.20896	0.0191601
								3.20896	0
								3.28358	0
								3.28358	0.0191601
								3.35821	0.0191601
								3.35821	0
								3.43284	0
								3.43284	0.0191601
								3.50746	0.0191601
								3.50746	0
								3.58209	0
								3.58209	0.0191601
								3.65672	0.0191601
								3.65672	0
								3.73134	0
								3.73134	0.0191601
								3.80597	0.0191601
								3.80597	0
								3.8806	0
								3.8806	0.0191601
								3.95522	0.0191601
								3.95522	0
								4.02985	0
								4.02985	0.0191601
								4.10448	0.0191601
								4.10448	0
								4.1791	0
								4.1791	0.0191601
								4.25373	0.0191601
								4.25373	0
								4.32836	0
								4.32836	0.0191601
								4.40299	0.0191601
								4.40299	0
								4.47761	0
								4.47761	0.0191601
								4.55224	0.0191601
								4.55224	0
[truncated: 1,216 more rows]

## Sheet: Bland&Altman1_HID1
53.9	59.7274			-50	0			-50	0
26.3	38.3735			-50	0.00615827			-50	0.00615827
62.4	59.7614			-31.4419	0.00615827			-49.9538	0.00615827
47.5	80.7875			-31.4419	0			-49.9538	0
42.2	33.9385			-31.4419	0.0138561			-49.9077	0
5	11.6379			-12.8838	0.0138561			-49.9077	0.00615827
15.4	17.224			-12.8838	0			-49.8615	0.00615827
73.7	43.5205			-12.8838	0.0169352			-49.8615	0
84.4	46.2105			5.67426	0.0169352			-49.8153	0
38.6	25.5555			5.67426	0			-49.8153	0.00615827
52.4	25.5647			5.67426	0.0138561			-49.7692	0.00615827
71.9	48.321			24.2323	0.0138561			-49.7692	0
82	71.2149			24.2323	0			-49.723	0
9.9	30.8375			24.2323	0.00307914			-49.723	0.00615827
20.9	31.3668			42.7904	0.00307914			-49.6768	0.00615827
1.9	7.03933			42.7904	0			-49.6768	0
1.2	11.006							-49.6307	0
71.7	71.1629							-49.6307	0.00615827
70.3	25.2302							-49.5845	0.00615827
40.7	45.2123							-49.5845	0
52.5	37.9602							-49.5384	0
4.4	-10.7143							-49.5384	0.00615827
50	53.6105							-49.4922	0.00615827
34.9	20.1034							-49.4922	0
43.4	85.1904							-49.446	0
73.6	37.8085							-49.446	0.00615827
5.3	11.3004							-49.3999	0.00615827
34.4	10.6748							-49.3999	0
7.2	4.58244							-49.3537	0
11.9	14.687							-49.3537	0.00615827
20.4	12.3211							-49.3075	0.00615827
43.8	24.4164							-49.3075	0
34.6	45.4213							-49.2614	0
3.8	26.0339							-49.2614	0.00615827
77.4	40.0649							-49.2152	0.00615827
								-49.2152	0
								-49.169	0
								-49.169	0.00615827
								-49.1229	0.00615827
								-49.1229	0
								-49.0767	0
								-49.0767	0.00615827
								-49.0305	0.00615827
								-49.0305	0
								-48.9844	0
								-48.9844	0.00615827
								-48.9382	0.00615827
								-48.9382	0
								-48.8921	0
								-48.8921	0.00615827
								-48.8459	0.00615827
								-48.8459	0
								-48.7997	0
								-48.7997	0.00615827
								-48.7536	0.00615827
								-48.7536	0
								-48.7074	0
								-48.7074	0.00615827
								-48.6612	0.00615827
								-48.6612	0
								-48.6151	0
								-48.6151	0.00615827
								-48.5689	0.00615827
								-48.5689	0
								-48.5227	0
								-48.5227	0.00615827
								-48.4766	0.00615827
								-48.4766	0
								-48.4304	0
								-48.4304	0.00615827
								-48.3842	0.00615827
								-48.3842	0
								-48.3381	0
								-48.3381	0.00615827
								-48.2919	0.00615827
								-48.2919	0
								-48.2458	0
								-48.2458	0.00615827
								-48.1996	0.00615827
								-48.1996	0
								-48.1534	0
								-48.1534	0.00615827
								-48.1073	0.00615827
								-48.1073	0
								-48.0611	0
								-48.0611	0.00615827
								-48.0149	0.00615827
								-48.0149	0
								-47.9688	0
								-47.9688	0.00615827
								-47.9226	0.00615827
								-47.9226	0
								-47.8764	0
								-47.8764	0.00615827
								-47.8303	0.00615827
								-47.8303	0
								-47.7841	0
								-47.7841	0.00615827
								-47.7379	0.00615827
								-47.7379	0
								-47.6918	0
								-47.6918	0.00615827
								-47.6456	0.00615827
								-47.6456	0
								-47.5995	0
								-47.5995	0.00615827
								-47.5533	0.00615827
								-47.5533	0
								-47.5071	0
								-47.5071	0.00615827
								-47.461	0.00615827
								-47.461	0
								-47.4148	0
								-47.4148	0.00615827
								-47.3686	0.00615827
								-47.3686	0
								-47.3225	0
								-47.3225	0.00615827
								-47.2763	0.00615827
								-47.2763	0
								-47.2301	0
								-47.2301	0.00615827
								-47.184	0.00615827
								-47.184	0
								-47.1378	0
								-47.1378	0.00615827
								-47.0916	0.00615827
								-47.0916	0
								-47.0455	0
								-47.0455	0.00615827
								-46.9993	0.00615827
								-46.9993	0
								-46.9532	0
								-46.9532	0.00615827
								-46.907	0.00615827
								-46.907	0
								-46.8608	0
								-46.8608	0.00615827
								-46.8147	0.00615827
								-46.8147	0
								-46.7685	0
								-46.7685	0.00615827
								-46.7223	0.00615827
								-46.7223	0
								-46.6762	0
								-46.6762	0.00615827
								-46.63	0.00615827
								-46.63	0
								-46.5838	0
								-46.5838	0.00615827
								-46.5377	0.00615827
								-46.5377	0
								-46.4915	0
								-46.4915	0.00615827
								-46.4453	0.00615827
								-46.4453	0
								-46.3992	0
								-46.3992	0.00615827
								-46.353	0.00615827
								-46.353	0
								-46.3068	0
								-46.3068	0.00615827
								-46.2607	0.00615827
								-46.2607	0
								-46.2145	0
								-46.2145	0.00615827
								-46.1684	0.00615827
								-46.1684	0
								-46.1222	0
								-46.1222	0.00615827
								-46.076	0.00615827
								-46.076	0
								-46.0299	0
								-46.0299	0.00615827
								-45.9837	0.00615827
								-45.9837	0
								-45.9375	0
								-45.9375	0.00615827
								-45.8914	0.00615827
								-45.8914	0
								-45.8452	0
								-45.8452	0.00615827
								-45.799	0.00615827
								-45.799	0
								-45.7529	0
								-45.7529	0.00615827
								-45.7067	0.00615827
								-45.7067	0
								-45.6605	0
								-45.6605	0.00615827
								-45.6144	0.00615827
								-45.6144	0
								-45.5682	0
								-45.5682	0.00615827
								-45.5221	0.00615827
								-45.5221	0
								-45.4759	0
								-45.4759	0.00615827
								-45.4297	0.00615827
								-45.4297	0
								-45.3836	0
								-45.3836	0.00615827
								-45.3374	0.00615827
								-45.3374	0
								-45.2912	0
								-45.2912	0.00615827
								-45.2451	0.00615827
								-45.2451	0
								-45.1989	0
								-45.1989	0.00615827
								-45.1527	0.00615827
								-45.1527	0
								-45.1066	0
								-45.1066	0.00615827
								-45.0604	0.00615827
								-45.0604	0
								-45.0142	0
								-45.0142	0.00615827
								-44.9681	0.00615827
								-44.9681	0
								-44.9219	0
								-44.9219	0.00615827
								-44.8758	0.00615827
								-44.8758	0
								-44.8296	0
								-44.8296	0.00615827
								-44.7834	0.00615827
								-44.7834	0
								-44.7373	0
								-44.7373	0.00615827
								-44.6911	0.00615827
								-44.6911	0
								-44.6449	0
								-44.6449	0.00615827
								-44.5988	0.00615827
								-44.5988	0
								-44.5526	0
								-44.5526	0.00615827
								-44.5064	0.00615827
								-44.5064	0
								-44.4603	0
								-44.4603	0.00615827
								-44.4141	0.00615827
								-44.4141	0
								-44.3679	0
								-44.3679	0.00615827
								-44.3218	0.00615827
								-44.3218	0
								-44.2756	0
								-44.2756	0.00615827
								-44.2295	0.00615827
								-44.2295	0
								-44.1833	0
								-44.1833	0.00615827
								-44.1371	0.00615827
								-44.1371	0
								-44.091	0
								-44.091	0.00615827
								-44.0448	0.00615827
								-44.0448	0
								-43.9986	0
								-43.9986	0.00615827
								-43.9525	0.00615827
								-43.9525	0
								-43.9063	0
								-43.9063	0.00615827
								-43.8601	0.00615827
								-43.8601	0
								-43.814	0
								-43.814	0.00615827
								-43.7678	0.00615827
								-43.7678	0
								-43.7216	0
								-43.7216	0.00615827
								-43.6755	0.00615827
								-43.6755	0
								-43.6293	0
								-43.6293	0.00615827
								-43.5831	0.00615827
								-43.5831	0
								-43.537	0
								-43.537	0.00615827
								-43.4908	0.00615827
								-43.4908	0
								-43.4447	0
								-43.4447	0.00615827
								-43.3985	0.00615827
								-43.3985	0
								-43.3523	0
								-43.3523	0.00615827
								-43.3062	0.00615827
								-43.3062	0
								-43.26	0
								-43.26	0.00615827
								-43.2138	0.00615827
								-43.2138	0
								-43.1677	0
								-43.1677	0.00615827
								-43.1215	0.00615827
								-43.1215	0
								-43.0753	0
								-43.0753	0.00615827
								-43.0292	0.00615827
								-43.0292	0
								-42.983	0
								-42.983	0.00615827
								-42.9368	0.00615827
								-42.9368	0
								-42.8907	0
								-42.8907	0.00615827
								-42.8445	0.00615827
								-42.8445	0
								-42.7984	0
								-42.7984	0.00615827
								-42.7522	0.00615827
								-42.7522	0
								-42.706	0
								-42.706	0.00615827
								-42.6599	0.00615827
								-42.6599	0
								-42.6137	0
								-42.6137	0.00615827
								-42.5675	0.00615827
								-42.5675	0
								-42.5214	0
								-42.5214	0.00615827
								-42.4752	0.00615827
								-42.4752	0
								-42.429	0
								-42.429	0.00615827
								-42.3829	0.00615827
								-42.3829	0
								-42.3367	0
								-42.3367	0.00615827
								-42.2905	0.00615827
								-42.2905	0
								-42.2444	0
								-42.2444	0.00615827
								-42.1982	0.00615827
								-42.1982	0
								-42.1521	0
								-42.1521	0.00615827
								-42.1059	0.00615827
								-42.1059	0
								-42.0597	0
								-42.0597	0.00615827
								-42.0136	0.00615827
								-42.0136	0
								-41.9674	0
								-41.9674	0.00615827
								-41.9212	0.00615827
								-41.9212	0
								-41.8751	0
								-41.8751	0.00615827
								-41.8289	0.00615827
								-41.8289	0
								-41.7827	0
								-41.7827	0.00615827
								-41.7366	0.00615827
								-41.7366	0
								-41.6904	0
								-41.6904	0.00615827
								-41.6442	0.00615827
								-41.6442	0
								-41.5981	0
								-41.5981	0.00615827
								-41.5519	0.00615827
								-41.5519	0
								-41.5058	0
								-41.5058	0.00615827
								-41.4596	0.00615827
								-41.4596	0
								-41.4134	0
								-41.4134	0.00615827
								-41.3673	0.00615827
								-41.3673	0
								-41.3211	0
								-41.3211	0.00615827
								-41.2749	0.00615827
								-41.2749	0
								-41.2288	0
								-41.2288	0.00615827
								-41.1826	0.00615827
								-41.1826	0
								-41.1364	0
								-41.1364	0.00615827
								-41.0903	0.00615827
								-41.0903	0
								-41.0441	0
								-41.0441	0.00615827
								-40.9979	0.00615827
								-40.9979	0
								-40.9518	0
								-40.9518	0.00615827
								-40.9056	0.00615827
								-40.9056	0
								-40.8595	0
								-40.8595	0.00615827
								-40.8133	0.00615827
								-40.8133	0
								-40.7671	0
								-40.7671	0.00615827
								-40.721	0.00615827
								-40.721	0
								-40.6748	0
								-40.6748	0.00615827
								-40.6286	0.00615827
								-40.6286	0
								-40.5825	0
								-40.5825	0.00615827
								-40.5363	0.00615827
								-40.5363	0
								-40.4901	0
								-40.4901	0.00615827
								-40.444	0.00615827
								-40.444	0
								-40.3978	0
								-40.3978	0.00615827
								-40.3516	0.00615827
								-40.3516	0
								-40.3055	0
								-40.3055	0.00615827
								-40.2593	0.00615827
								-40.2593	0
								-40.2131	0
								-40.2131	0.00615827
								-40.167	0.00615827
								-40.167	0
								-40.1208	0
								-40.1208	0.00615827
								-40.0747	0.00615827
								-40.0747	0
								-40.0285	0
								-40.0285	0.00615827
								-39.9823	0.00615827
								-39.9823	0
								-39.9362	0
								-39.9362	0.00615827
								-39.89	0.00615827
								-39.89	0
								-39.8438	0
								-39.8438	0.00615827
								-39.7977	0.00615827
								-39.7977	0
								-39.7515	0
								-39.7515	0.00615827
								-39.7053	0.00615827
								-39.7053	0
								-39.6592	0
								-39.6592	0.00615827
								-39.613	0.00615827
								-39.613	0
								-39.5668	0
								-39.5668	0.00615827
								-39.5207	0.00615827
								-39.5207	0
								-39.4745	0
								-39.4745	0.00615827
								-39.4284	0.00615827
								-39.4284	0
								-39.3822	0
								-39.3822	0.00615827
								-39.336	0.00615827
								-39.336	0
								-39.2899	0
								-39.2899	0.00615827
								-39.2437	0.00615827
								-39.2437	0
								-39.1975	0
								-39.1975	0.00615827
								-39.1514	0.00615827
								-39.1514	0
								-39.1052	0
								-39.1052	0.00615827
								-39.059	0.00615827
								-39.059	0
								-39.0129	0
								-39.0129	0.00615827
								-38.9667	0.00615827
								-38.9667	0
								-38.9205	0
								-38.9205	0.00615827
								-38.8744	0.00615827
								-38.8744	0
								-38.8282	0
								-38.8282	0.00615827
								-38.7821	0.00615827
								-38.7821	0
								-38.7359	0
								-38.7359	0.00615827
								-38.6897	0.00615827
								-38.6897	0
								-38.6436	0
								-38.6436	0.00615827
								-38.5974	0.00615827
								-38.5974	0
								-38.5512	0
								-38.5512	0.00615827
								-38.5051	0.00615827
								-38.5051	0
								-38.4589	0
								-38.4589	0.00615827
								-38.4127	0.00615827
								-38.4127	0
								-38.3666	0
								-38.3666	0.00615827
								-38.3204	0.00615827
								-38.3204	0
								-38.2742	0
								-38.2742	0.00615827
								-38.2281	0.00615827
								-38.2281	0
								-38.1819	0
								-38.1819	0.00615827
								-38.1358	0.00615827
								-38.1358	0
								-38.0896	0
								-38.0896	0.00615827
								-38.0434	0.00615827
								-38.0434	0
								-37.9973	0
								-37.9973	0.00615827
								-37.9511	0.00615827
								-37.9511	0
								-37.9049	0
								-37.9049	0.00615827
								-37.8588	0.00615827
								-37.8588	0
								-37.8126	0
								-37.8126	0.00615827
								-37.7664	0.00615827
								-37.7664	0
								-37.7203	0
								-37.7203	0.00615827
								-37.6741	0.00615827
								-37.6741	0
								-37.6279	0
								-37.6279	0.00615827
								-37.5818	0.00615827
								-37.5818	0
								-37.5356	0
								-37.5356	0.00615827
								-37.4894	0.00615827
								-37.4894	0
								-37.4433	0
								-37.4433	0.00615827
								-37.3971	0.00615827
								-37.3971	0
								-37.351	0
								-37.351	0.00615827
								-37.3048	0.00615827
								-37.3048	0
								-37.2586	0
								-37.2586	0.00615827
								-37.2125	0.00615827
								-37.2125	0
								-37.1663	0
								-37.1663	0.00615827
								-37.1201	0.00615827
								-37.1201	0
								-37.074	0
								-37.074	0.00615827
								-37.0278	0.00615827
								-37.0278	0
								-36.9816	0
								-36.9816	0.00615827
								-36.9355	0.00615827
								-36.9355	0
								-36.8893	0
								-36.8893	0.00615827
								-36.8431	0.00615827
								-36.8431	0
								-36.797	0
								-36.797	0.00615827
								-36.7508	0.00615827
								-36.7508	0
								-36.7047	0
								-36.7047	0.00615827
								-36.6585	0.00615827
								-36.6585	0
								-36.6123	0
								-36.6123	0.00615827
								-36.5662	0.00615827
								-36.5662	0
								-36.52	0
								-36.52	0.00615827
								-36.4738	0.00615827
								-36.4738	0
								-36.4277	0
								-36.4277	0.00615827
								-36.3815	0.00615827
								-36.3815	0
								-36.3353	0
								-36.3353	0.00615827
								-36.2892	0.00615827
								-36.2892	0
								-36.243	0
								-36.243	0.00615827
								-36.1968	0.00615827
								-36.1968	0
								-36.1507	0
								-36.1507	0.00615827
								-36.1045	0.00615827
								-36.1045	0
								-36.0584	0
								-36.0584	0.00615827
								-36.0122	0.00615827
								-36.0122	0
								-35.966	0
								-35.966	0.00615827
								-35.9199	0.00615827
								-35.9199	0
								-35.8737	0
								-35.8737	0.00615827
								-35.8275	0.00615827
								-35.8275	0
								-35.7814	0
								-35.7814	0.00615827
								-35.7352	0.00615827
								-35.7352	0
								-35.689	0
								-35.689	0.00615827
								-35.6429	0.00615827
								-35.6429	0
								-35.5967	0
								-35.5967	0.00615827
								-35.5505	0.00615827
								-35.5505	0
								-35.5044	0
								-35.5044	0.00615827
								-35.4582	0.00615827
								-35.4582	0
								-35.4121	0
								-35.4121	0.00615827
								-35.3659	0.00615827
								-35.3659	0
								-35.3197	0
								-35.3197	0.00615827
								-35.2736	0.00615827
								-35.2736	0
								-35.2274	0
								-35.2274	0.00615827
								-35.1812	0.00615827
								-35.1812	0
								-35.1351	0
								-35.1351	0.00615827
								-35.0889	0.00615827
								-35.0889	0
								-35.0427	0
								-35.0427	0.00615827
								-34.9966	0.00615827
								-34.9966	0
								-34.9504	0
								-34.9504	0.00615827
								-34.9042	0.00615827
								-34.9042	0
								-34.8581	0
								-34.8581	0.00615827
								-34.8119	0.00615827
								-34.8119	0
								-34.7658	0
								-34.7658	0.00615827
								-34.7196	0.00615827
								-34.7196	0
								-34.6734	0
								-34.6734	0.00615827
								-34.6273	0.00615827
								-34.6273	0
								-34.5811	0
								-34.5811	0.00615827
								-34.5349	0.00615827
								-34.5349	0
								-34.4888	0
								-34.4888	0.00615827
								-34.4426	0.00615827
								-34.4426	0
								-34.3964	0
								-34.3964	0.00615827
								-34.3503	0.00615827
								-34.3503	0
								-34.3041	0
								-34.3041	0.00615827
								-34.2579	0.00615827
								-34.2579	0
								-34.2118	0
								-34.2118	0.00615827
								-34.1656	0.00615827
								-34.1656	0
								-34.1194	0
								-34.1194	0.00615827
								-34.0733	0.00615827
								-34.0733	0
								-34.0271	0
								-34.0271	0.00615827
								-33.981	0.00615827
								-33.981	0
								-33.9348	0
								-33.9348	0.00615827
								-33.8886	0.00615827
								-33.8886	0
								-33.8425	0
								-33.8425	0.00615827
								-33.7963	0.00615827
								-33.7963	0
								-33.7501	0
								-33.7501	0.00615827
								-33.704	0.00615827
								-33.704	0
								-33.6578	0
								-33.6578	0.00615827
								-33.6116	0.00615827
								-33.6116	0
								-33.5655	0
								-33.5655	0.00615827
								-33.5193	0.00615827
								-33.5193	0
								-33.4731	0
								-33.4731	0.00615827
								-33.427	0.00615827
								-33.427	0
								-33.3808	0
								-33.3808	0.00615827
								-33.3347	0.00615827
								-33.3347	0
								-33.2885	0
								-33.2885	0.00615827
								-33.2423	0.00615827
								-33.2423	0
								-33.1962	0
								-33.1962	0.00615827
								-33.15	0.00615827
								-33.15	0
								-33.1038	0
								-33.1038	0.00615827
								-33.0577	0.00615827
								-33.0577	0
								-33.0115	0
								-33.0115	0.00615827
								-32.9653	0.00615827
								-32.9653	0
								-32.9192	0
								-32.9192	0.00615827
								-32.873	0.00615827
								-32.873	0
								-32.8268	0
								-32.8268	0.00615827
								-32.7807	0.00615827
								-32.7807	0
								-32.7345	0
								-32.7345	0.00615827
								-32.6884	0.00615827
								-32.6884	0
								-32.6422	0
								-32.6422	0.00615827
								-32.596	0.00615827
								-32.596	0
								-32.5499	0
								-32.5499	0.00615827
								-32.5037	0.00615827
								-32.5037	0
								-32.4575	0
								-32.4575	0.00615827
								-32.4114	0.00615827
								-32.4114	0
								-32.3652	0
								-32.3652	0.00615827
								-32.319	0.00615827
								-32.319	0
								-32.2729	0
								-32.2729	0.00615827
								-32.2267	0.00615827
								-32.2267	0
								-32.1805	0
								-32.1805	0.00615827
								-32.1344	0.00615827
								-32.1344	0
								-32.0882	0
								-32.0882	0.00615827
								-32.0421	0.00615827
								-32.0421	0
								-31.9959	0
								-31.9959	0.00615827
								-31.9497	0.00615827
								-31.9497	0
								-31.9036	0
								-31.9036	0.00615827
								-31.8574	0.00615827
								-31.8574	0
								-31.8112	0
								-31.8112	0.00615827
								-31.7651	0.00615827
								-31.7651	0
								-31.7189	0
								-31.7189	0.00615827
								-31.6727	0.00615827
								-31.6727	0
								-31.6266	0
								-31.6266	0.00615827
								-31.5804	0.00615827
								-31.5804	0
								-31.5342	0
								-31.5342	0.00615827
								-31.4881	0.00615827
								-31.4881	0
								-31.4419	0
								-31.4419	0.0138561
								-31.3958	0.0138561
								-31.3958	0
								-31.3496	0
								-31.3496	0.0138561
								-31.3034	0.0138561
								-31.3034	0
								-31.2573	0
								-31.2573	0.0138561
								-31.2111	0.0138561
								-31.2111	0
								-31.1649	0
								-31.1649	0.0138561
								-31.1188	0.0138561
								-31.1188	0
								-31.0726	0
								-31.0726	0.0138561
								-31.0264	0.0138561
								-31.0264	0
								-30.9803	0
								-30.9803	0.0138561
								-30.9341	0.0138561
								-30.9341	0
								-30.8879	0
								-30.8879	0.0138561
								-30.8418	0.0138561
								-30.8418	0
								-30.7956	0
								-30.7956	0.0138561
								-30.7494	0.0138561
								-30.7494	0
								-30.7033	0
								-30.7033	0.0138561
								-30.6571	0.0138561
								-30.6571	0
								-30.611	0
								-30.611	0.0138561
								-30.5648	0.0138561
								-30.5648	0
								-30.5186	0
								-30.5186	0.0138561
								-30.4725	0.0138561
								-30.4725	0
								-30.4263	0
								-30.4263	0.0138561
								-30.3801	0.0138561
								-30.3801	0
								-30.334	0
								-30.334	0.0138561
								-30.2878	0.0138561
								-30.2878	0
								-30.2416	0
								-30.2416	0.0138561
								-30.1955	0.0138561
								-30.1955	0
								-30.1493	0
								-30.1493	0.0138561
								-30.1031	0.0138561
								-30.1031	0
								-30.057	0
								-30.057	0.0138561
								-30.0108	0.0138561
								-30.0108	0
								-29.9647	0
								-29.9647	0.0138561
								-29.9185	0.0138561
								-29.9185	0
								-29.8723	0
								-29.8723	0.0138561
								-29.8262	0.0138561
								-29.8262	0
								-29.78	0
								-29.78	0.0138561
								-29.7338	0.0138561
								-29.7338	0
								-29.6877	0
								-29.6877	0.0138561
								-29.6415	0.0138561
								-29.6415	0
								-29.5953	0
								-29.5953	0.0138561
								-29.5492	0.0138561
								-29.5492	0
								-29.503	0
								-29.503	0.0138561
								-29.4568	0.0138561
								-29.4568	0
								-29.4107	0
								-29.4107	0.0138561
								-29.3645	0.0138561
								-29.3645	0
								-29.3184	0
								-29.3184	0.0138561
								-29.2722	0.0138561
								-29.2722	0
								-29.226	0
								-29.226	0.0138561
								-29.1799	0.0138561
								-29.1799	0
								-29.1337	0
								-29.1337	0.0138561
								-29.0875	0.0138561
								-29.0875	0
								-29.0414	0
								-29.0414	0.0138561
								-28.9952	0.0138561
								-28.9952	0
								-28.949	0
								-28.949	0.0138561
								-28.9029	0.0138561
								-28.9029	0
								-28.8567	0
								-28.8567	0.0138561
								-28.8105	0.0138561
								-28.8105	0
								-28.7644	0
								-28.7644	0.0138561
								-28.7182	0.0138561
								-28.7182	0
								-28.6721	0
								-28.6721	0.0138561
								-28.6259	0.0138561
								-28.6259	0
								-28.5797	0
								-28.5797	0.0138561
								-28.5336	0.0138561
								-28.5336	0
								-28.4874	0
								-28.4874	0.0138561
								-28.4412	0.0138561
								-28.4412	0
								-28.3951	0
								-28.3951	0.0138561
								-28.3489	0.0138561
								-28.3489	0
								-28.3027	0
								-28.3027	0.0138561
								-28.2566	0.0138561
								-28.2566	0
								-28.2104	0
								-28.2104	0.0138561
								-28.1642	0.0138561
								-28.1642	0
								-28.1181	0
								-28.1181	0.0138561
								-28.0719	0.0138561
								-28.0719	0
								-28.0257	0
								-28.0257	0.0138561
								-27.9796	0.0138561
								-27.9796	0
								-27.9334	0
								-27.9334	0.0138561
								-27.8873	0.0138561
								-27.8873	0
								-27.8411	0
								-27.8411	0.0138561
								-27.7949	0.0138561
								-27.7949	0
								-27.7488	0
								-27.7488	0.0138561
								-27.7026	0.0138561
								-27.7026	0
								-27.6564	0
								-27.6564	0.0138561
								-27.6103	0.0138561
								-27.6103	0
								-27.5641	0
								-27.5641	0.0138561
								-27.5179	0.0138561
								-27.5179	0
								-27.4718	0
								-27.4718	0.0138561
								-27.4256	0.0138561
								-27.4256	0
								-27.3794	0
								-27.3794	0.0138561
								-27.3333	0.0138561
								-27.3333	0
								-27.2871	0
								-27.2871	0.0138561
								-27.241	0.0138561
								-27.241	0
								-27.1948	0
								-27.1948	0.0138561
								-27.1486	0.0138561
								-27.1486	0
								-27.1025	0
								-27.1025	0.0138561
								-27.0563	0.0138561
								-27.0563	0
								-27.0101	0
								-27.0101	0.0138561
								-26.964	0.0138561
								-26.964	0
								-26.9178	0
								-26.9178	0.0138561
								-26.8716	0.0138561
								-26.8716	0
								-26.8255	0
								-26.8255	0.0138561
								-26.7793	0.0138561
								-26.7793	0
								-26.7331	0
								-26.7331	0.0138561
								-26.687	0.0138561
								-26.687	0
								-26.6408	0
								-26.6408	0.0138561
								-26.5947	0.0138561
								-26.5947	0
								-26.5485	0
								-26.5485	0.0138561
								-26.5023	0.0138561
								-26.5023	0
								-26.4562	0
								-26.4562	0.0138561
								-26.41	0.0138561
								-26.41	0
								-26.3638	0
								-26.3638	0.0138561
								-26.3177	0.0138561
								-26.3177	0
								-26.2715	0
								-26.2715	0.0138561
								-26.2253	0.0138561
								-26.2253	0
								-26.1792	0
								-26.1792	0.0138561
								-26.133	0.0138561
								-26.133	0
								-26.0868	0
								-26.0868	0.0138561
								-26.0407	0.0138561
								-26.0407	0
								-25.9945	0
								-25.9945	0.0138561
								-25.9484	0.0138561
								-25.9484	0
								-25.9022	0
								-25.9022	0.0138561
								-25.856	0.0138561
								-25.856	0
								-25.8099	0
								-25.8099	0.0138561
								-25.7637	0.0138561
								-25.7637	0
								-25.7175	0
								-25.7175	0.0138561
								-25.6714	0.0138561
								-25.6714	0
								-25.6252	0
								-25.6252	0.0138561
								-25.579	0.0138561
								-25.579	0
								-25.5329	0
								-25.5329	0.0138561
								-25.4867	0.0138561
								-25.4867	0
								-25.4405	0
								-25.4405	0.0138561
								-25.3944	0.0138561
								-25.3944	0
								-25.3482	0
								-25.3482	0.0138561
								-25.3021	0.0138561
								-25.3021	0
								-25.2559	0
								-25.2559	0.0138561
								-25.2097	0.0138561
								-25.2097	0
								-25.1636	0
								-25.1636	0.0138561
								-25.1174	0.0138561
								-25.1174	0
								-25.0712	0
								-25.0712	0.0138561
								-25.0251	0.0138561
								-25.0251	0
								-24.9789	0
								-24.9789	0.0138561
								-24.9327	0.0138561
								-24.9327	0
								-24.8866	0
								-24.8866	0.0138561
								-24.8404	0.0138561
								-24.8404	0
								-24.7942	0
								-24.7942	0.0138561
								-24.7481	0.0138561
								-24.7481	0
								-24.7019	0
								-24.7019	0.0138561
								-24.6557	0.0138561
								-24.6557	0
								-24.6096	0
								-24.6096	0.0138561
								-24.5634	0.0138561
								-24.5634	0
								-24.5173	0
								-24.5173	0.0138561
								-24.4711	0.0138561
								-24.4711	0
								-24.4249	0
								-24.4249	0.0138561
								-24.3788	0.0138561
								-24.3788	0
								-24.3326	0
								-24.3326	0.0138561
								-24.2864	0.0138561
								-24.2864	0
								-24.2403	0
								-24.2403	0.0138561
								-24.1941	0.0138561
								-24.1941	0
								-24.1479	0
								-24.1479	0.0138561
								-24.1018	0.0138561
								-24.1018	0
								-24.0556	0
								-24.0556	0.0138561
								-24.0094	0.0138561
								-24.0094	0
								-23.9633	0
								-23.9633	0.0138561
								-23.9171	0.0138561
								-23.9171	0
								-23.871	0
								-23.871	0.0138561
								-23.8248	0.0138561
								-23.8248	0
								-23.7786	0
								-23.7786	0.0138561
								-23.7325	0.0138561
								-23.7325	0
								-23.6863	0
								-23.6863	0.0138561
								-23.6401	0.0138561
								-23.6401	0
								-23.594	0
								-23.594	0.0138561
								-23.5478	0.0138561
								-23.5478	0
								-23.5016	0
								-23.5016	0.0138561
								-23.4555	0.0138561
								-23.4555	0
								-23.4093	0
								-23.4093	0.0138561
								-23.3631	0.0138561
								-23.3631	0
								-23.317	0
								-23.317	0.0138561
								-23.2708	0.0138561
								-23.2708	0
								-23.2247	0
								-23.2247	0.0138561
								-23.1785	0.0138561
								-23.1785	0
								-23.1323	0
								-23.1323	0.0138561
								-23.0862	0.0138561
								-23.0862	0
								-23.04	0
								-23.04	0.0138561
								-22.9938	0.0138561
								-22.9938	0
								-22.9477	0
								-22.9477	0.0138561
								-22.9015	0.0138561
								-22.9015	0
								-22.8553	0
								-22.8553	0.0138561
								-22.8092	0.0138561
								-22.8092	0
								-22.763	0
								-22.763	0.0138561
								-22.7168	0.0138561
								-22.7168	0
								-22.6707	0
								-22.6707	0.0138561
								-22.6245	0.0138561
								-22.6245	0
								-22.5784	0
								-22.5784	0.0138561
								-22.5322	0.0138561
								-22.5322	0
								-22.486	0
								-22.486	0.0138561
								-22.4399	0.0138561
								-22.4399	0
								-22.3937	0
								-22.3937	0.0138561
								-22.3475	0.0138561
								-22.3475	0
								-22.3014	0
								-22.3014	0.0138561
								-22.2552	0.0138561
								-22.2552	0
								-22.209	0
								-22.209	0.0138561
								-22.1629	0.0138561
								-22.1629	0
								-22.1167	0
								-22.1167	0.0138561
								-22.0705	0.0138561
								-22.0705	0
								-22.0244	0
								-22.0244	0.0138561
								-21.9782	0.0138561
								-21.9782	0
								-21.932	0
								-21.932	0.0138561
								-21.8859	0.0138561
								-21.8859	0
								-21.8397	0
								-21.8397	0.0138561
								-21.7936	0.0138561
								-21.7936	0
								-21.7474	0
								-21.7474	0.0138561
								-21.7012	0.0138561
								-21.7012	0
								-21.6551	0
								-21.6551	0.0138561
								-21.6089	0.0138561
								-21.6089	0
								-21.5627	0
								-21.5627	0.0138561
								-21.5166	0.0138561
								-21.5166	0
								-21.4704	0
								-21.4704	0.0138561
								-21.4242	0.0138561
								-21.4242	0
								-21.3781	0
								-21.3781	0.0138561
								-21.3319	0.0138561
								-21.3319	0
								-21.2857	0
								-21.2857	0.0138561
								-21.2396	0.0138561
								-21.2396	0
								-21.1934	0
								-21.1934	0.0138561
								-21.1473	0.0138561
								-21.1473	0
								-21.1011	0
								-21.1011	0.0138561
								-21.0549	0.0138561
								-21.0549	0
								-21.0088	0
								-21.0088	0.0138561
								-20.9626	0.0138561
								-20.9626	0
								-20.9164	0
								-20.9164	0.0138561
								-20.8703	0.0138561
								-20.8703	0
								-20.8241	0
								-20.8241	0.0138561
								-20.7779	0.0138561
								-20.7779	0
								-20.7318	0
								-20.7318	0.0138561
								-20.6856	0.0138561
								-20.6856	0
								-20.6394	0
								-20.6394	0.0138561
								-20.5933	0.0138561
								-20.5933	0
								-20.5471	0
								-20.5471	0.0138561
								-20.501	0.0138561
								-20.501	0
								-20.4548	0
								-20.4548	0.0138561
								-20.4086	0.0138561
								-20.4086	0
								-20.3625	0
								-20.3625	0.0138561
								-20.3163	0.0138561
								-20.3163	0
								-20.2701	0
								-20.2701	0.0138561
								-20.224	0.0138561
								-20.224	0
								-20.1778	0
								-20.1778	0.0138561
								-20.1316	0.0138561
								-20.1316	0
								-20.0855	0
								-20.0855	0.0138561
								-20.0393	0.0138561
								-20.0393	0
								-19.9931	0
								-19.9931	0.0138561
								-19.947	0.0138561
								-19.947	0
								-19.9008	0
								-19.9008	0.0138561
								-19.8547	0.0138561
								-19.8547	0
								-19.8085	0
								-19.8085	0.0138561
								-19.7623	0.0138561
								-19.7623	0
								-19.7162	0
								-19.7162	0.0138561
								-19.67	0.0138561
								-19.67	0
								-19.6238	0
								-19.6238	0.0138561
								-19.5777	0.0138561
								-19.5777	0
								-19.5315	0
								-19.5315	0.0138561
								-19.4853	0.0138561
								-19.4853	0
								-19.4392	0
								-19.4392	0.0138561
								-19.393	0.0138561
								-19.393	0
								-19.3468	0
								-19.3468	0.0138561
								-19.3007	0.0138561
								-19.3007	0
								-19.2545	0
								-19.2545	0.0138561
								-19.2084	0.0138561
								-19.2084	0
								-19.1622	0
								-19.1622	0.0138561
								-19.116	0.0138561
								-19.116	0
								-19.0699	0
								-19.0699	0.0138561
								-19.0237	0.0138561
								-19.0237	0
								-18.9775	0
								-18.9775	0.0138561
								-18.9314	0.0138561
								-18.9314	0
								-18.8852	0
								-18.8852	0.0138561
								-18.839	0.0138561
								-18.839	0
								-18.7929	0
								-18.7929	0.0138561
								-18.7467	0.0138561
								-18.7467	0
								-18.7005	0
								-18.7005	0.0138561
								-18.6544	0.0138561
								-18.6544	0
								-18.6082	0
								-18.6082	0.0138561
								-18.562	0.0138561
								-18.562	0
								-18.5159	0
								-18.5159	0.0138561
								-18.4697	0.0138561
								-18.4697	0
								-18.4236	0
								-18.4236	0.0138561
								-18.3774	0.0138561
								-18.3774	0
								-18.3312	0
								-18.3312	0.0138561
								-18.2851	0.0138561
								-18.2851	0
								-18.2389	0
								-18.2389	0.0138561
								-18.1927	0.0138561
								-18.1927	0
								-18.1466	0
								-18.1466	0.0138561
								-18.1004	0.0138561
								-18.1004	0
								-18.0542	0
								-18.0542	0.0138561
								-18.0081	0.0138561
								-18.0081	0
								-17.9619	0
								-17.9619	0.0138561
								-17.9157	0.0138561
								-17.9157	0
								-17.8696	0
								-17.8696	0.0138561
								-17.8234	0.0138561
								-17.8234	0
								-17.7773	0
								-17.7773	0.0138561
								-17.7311	0.0138561
								-17.7311	0
								-17.6849	0
								-17.6849	0.0138561
								-17.6388	0.0138561
								-17.6388	0
								-17.5926	0
								-17.5926	0.0138561
								-17.5464	0.0138561
								-17.5464	0
								-17.5003	0
								-17.5003	0.0138561
								-17.4541	0.0138561
								-17.4541	0
								-17.4079	0
								-17.4079	0.0138561
								-17.3618	0.0138561
								-17.3618	0
								-17.3156	0
								-17.3156	0.0138561
								-17.2694	0.0138561
								-17.2694	0
								-17.2233	0
								-17.2233	0.0138561
								-17.1771	0.0138561
								-17.1771	0
								-17.131	0
								-17.131	0.0138561
								-17.0848	0.0138561
								-17.0848	0
								-17.0386	0
								-17.0386	0.0138561
								-16.9925	0.0138561
								-16.9925	0
								-16.9463	0
								-16.9463	0.0138561
								-16.9001	0.0138561
								-16.9001	0
								-16.854	0
								-16.854	0.0138561
								-16.8078	0.0138561
								-16.8078	0
								-16.7616	0
								-16.7616	0.0138561
								-16.7155	0.0138561
								-16.7155	0
								-16.6693	0
								-16.6693	0.0138561
								-16.6231	0.0138561
								-16.6231	0
								-16.577	0
								-16.577	0.0138561
								-16.5308	0.0138561
								-16.5308	0
								-16.4847	0
								-16.4847	0.0138561
								-16.4385	0.0138561
								-16.4385	0
								-16.3923	0
								-16.3923	0.0138561
								-16.3462	0.0138561
								-16.3462	0
								-16.3	0
								-16.3	0.0138561
								-16.2538	0.0138561
								-16.2538	0
								-16.2077	0
								-16.2077	0.0138561
								-16.1615	0.0138561
								-16.1615	0
								-16.1153	0
								-16.1153	0.0138561
								-16.0692	0.0138561
								-16.0692	0
								-16.023	0
								-16.023	0.0138561
								-15.9768	0.0138561
								-15.9768	0
								-15.9307	0
								-15.9307	0.0138561
								-15.8845	0.0138561
								-15.8845	0
								-15.8384	0
								-15.8384	0.0138561
								-15.7922	0.0138561
								-15.7922	0
								-15.746	0
								-15.746	0.0138561
								-15.6999	0.0138561
								-15.6999	0
								-15.6537	0
								-15.6537	0.0138561
								-15.6075	0.0138561
								-15.6075	0
								-15.5614	0
								-15.5614	0.0138561
								-15.5152	0.0138561
								-15.5152	0
								-15.469	0
								-15.469	0.0138561
								-15.4229	0.0138561
								-15.4229	0
								-15.3767	0
								-15.3767	0.0138561
								-15.3305	0.0138561
								-15.3305	0
								-15.2844	0
								-15.2844	0.0138561
								-15.2382	0.0138561
								-15.2382	0
								-15.192	0
								-15.192	0.0138561
								-15.1459	0.0138561
								-15.1459	0
								-15.0997	0
								-15.0997	0.0138561
								-15.0536	0.0138561
								-15.0536	0
								-15.0074	0
								-15.0074	0.0138561
								-14.9612	0.0138561
								-14.9612	0
								-14.9151	0
								-14.9151	0.0138561
								-14.8689	0.0138561
								-14.8689	0
								-14.8227	0
								-14.8227	0.0138561
								-14.7766	0.0138561
								-14.7766	0
								-14.7304	0
								-14.7304	0.0138561
								-14.6842	0.0138561
								-14.6842	0
								-14.6381	0
								-14.6381	0.0138561
								-14.5919	0.0138561
								-14.5919	0
								-14.5457	0
								-14.5457	0.0138561
								-14.4996	0.0138561
								-14.4996	0
								-14.4534	0
								-14.4534	0.0138561
								-14.4073	0.0138561
								-14.4073	0
								-14.3611	0
								-14.3611	0.0138561
								-14.3149	0.0138561
								-14.3149	0
								-14.2688	0
								-14.2688	0.0138561
								-14.2226	0.0138561
								-14.2226	0
								-14.1764	0
								-14.1764	0.0138561
								-14.1303	0.0138561
								-14.1303	0
								-14.0841	0
								-14.0841	0.0138561
								-14.0379	0.0138561
								-14.0379	0
								-13.9918	0
								-13.9918	0.0138561
								-13.9456	0.0138561
								-13.9456	0
								-13.8994	0
								-13.8994	0.0138561
								-13.8533	0.0138561
								-13.8533	0
								-13.8071	0
								-13.8071	0.0138561
								-13.761	0.0138561
								-13.761	0
								-13.7148	0
								-13.7148	0.0138561
								-13.6686	0.0138561
								-13.6686	0
								-13.6225	0
								-13.6225	0.0138561
								-13.5763	0.0138561
								-13.5763	0
								-13.5301	0
								-13.5301	0.0138561
								-13.484	0.0138561
								-13.484	0
								-13.4378	0
								-13.4378	0.0138561
								-13.3916	0.0138561
								-13.3916	0
								-13.3455	0
								-13.3455	0.0138561
								-13.2993	0.0138561
								-13.2993	0
								-13.2531	0
								-13.2531	0.0138561
								-13.207	0.0138561
								-13.207	0
								-13.1608	0
								-13.1608	0.0138561
								-13.1147	0.0138561
								-13.1147	0
								-13.0685	0
								-13.0685	0.0138561
								-13.0223	0.0138561
								-13.0223	0
								-12.9762	0
								-12.9762	0.0138561
								-12.93	0.0138561
								-12.93	0
								-12.8838	0
								-12.8838	0.0169352
								-12.8377	0.0169352
								-12.8377	0
								-12.7915	0
								-12.7915	0.0169352
								-12.7453	0.0169352
								-12.7453	0
								-12.6992	0
								-12.6992	0.0169352
								-12.653	0.0169352
								-12.653	0
								-12.6068	0
								-12.6068	0.0169352
								-12.5607	0.0169352
								-12.5607	0
								-12.5145	0
								-12.5145	0.0169352
								-12.4683	0.0169352
								-12.4683	0
								-12.4222	0
								-12.4222	0.0169352
								-12.376	0.0169352
								-12.376	0
								-12.3299	0
								-12.3299	0.0169352
								-12.2837	0.0169352
								-12.2837	0
								-12.2375	0
								-12.2375	0.0169352
								-12.1914	0.0169352
								-12.1914	0
								-12.1452	0
								-12.1452	0.0169352
								-12.099	0.0169352
								-12.099	0
								-12.0529	0
								-12.0529	0.0169352
								-12.0067	0.0169352
								-12.0067	0
								-11.9605	0
								-11.9605	0.0169352
								-11.9144	0.0169352
								-11.9144	0
								-11.8682	0
								-11.8682	0.0169352
								-11.822	0.0169352
								-11.822	0
								-11.7759	0
								-11.7759	0.0169352
								-11.7297	0.0169352
								-11.7297	0
								-11.6836	0
								-11.6836	0.0169352
								-11.6374	0.0169352
								-11.6374	0
								-11.5912	0
								-11.5912	0.0169352
								-11.5451	0.0169352
								-11.5451	0
								-11.4989	0
								-11.4989	0.0169352
								-11.4527	0.0169352
								-11.4527	0
								-11.4066	0
								-11.4066	0.0169352
								-11.3604	0.0169352
								-11.3604	0
								-11.3142	0
								-11.3142	0.0169352
								-11.2681	0.0169352
								-11.2681	0
								-11.2219	0
								-11.2219	0.0169352
								-11.1757	0.0169352
								-11.1757	0
								-11.1296	0
								-11.1296	0.0169352
								-11.0834	0.0169352
								-11.0834	0
								-11.0373	0
								-11.0373	0.0169352
								-10.9911	0.0169352
								-10.9911	0
								-10.9449	0
								-10.9449	0.0169352
								-10.8988	0.0169352
								-10.8988	0
								-10.8526	0
								-10.8526	0.0169352
								-10.8064	0.0169352
								-10.8064	0
								-10.7603	0
								-10.7603	0.0169352
								-10.7141	0.0169352
								-10.7141	0
								-10.6679	0
								-10.6679	0.0169352
								-10.6218	0.0169352
								-10.6218	0
								-10.5756	0
								-10.5756	0.0169352
								-10.5294	0.0169352
								-10.5294	0
								-10.4833	0
								-10.4833	0.0169352
								-10.4371	0.0169352
								-10.4371	0
								-10.391	0
								-10.391	0.0169352
								-10.3448	0.0169352
								-10.3448	0
								-10.2986	0
								-10.2986	0.0169352
								-10.2525	0.0169352
								-10.2525	0
								-10.2063	0
								-10.2063	0.0169352
								-10.1601	0.0169352
								-10.1601	0
								-10.114	0
								-10.114	0.0169352
								-10.0678	0.0169352
								-10.0678	0
								-10.0216	0
								-10.0216	0.0169352
								-9.97547	0.0169352
								-9.97547	0
								-9.92931	0
								-9.92931	0.0169352
								-9.88314	0.0169352
								-9.88314	0
								-9.83698	0
								-9.83698	0.0169352
								-9.79081	0.0169352
								-9.79081	0
								-9.74465	0
								-9.74465	0.0169352
								-9.69849	0.0169352
								-9.69849	0
								-9.65232	0
								-9.65232	0.0169352
								-9.60616	0.0169352
								-9.60616	0
								-9.55999	0
								-9.55999	0.0169352
								-9.51383	0.0169352
								-9.51383	0
								-9.46766	0
								-9.46766	0.0169352
								-9.4215	0.0169352
								-9.4215	0
								-9.37534	0
								-9.37534	0.0169352
								-9.32917	0.0169352
								-9.32917	0
								-9.28301	0
								-9.28301	0.0169352
								-9.23684	0.0169352
								-9.23684	0
								-9.19068	0
								-9.19068	0.0169352
								-9.14451	0.0169352
								-9.14451	0
								-9.09835	0
								-9.09835	0.0169352
								-9.05218	0.0169352
								-9.05218	0
								-9.00602	0
								-9.00602	0.0169352
								-8.95986	0.0169352
								-8.95986	0
								-8.91369	0
								-8.91369	0.0169352
								-8.86753	0.0169352
								-8.86753	0
								-8.82136	0
								-8.82136	0.0169352
								-8.7752	0.0169352
								-8.7752	0
								-8.72903	0
								-8.72903	0.0169352
								-8.68287	0.0169352
								-8.68287	0
								-8.63671	0
								-8.63671	0.0169352
								-8.59054	0.0169352
								-8.59054	0
								-8.54438	0
								-8.54438	0.0169352
								-8.49821	0.0169352
								-8.49821	0
								-8.45205	0
								-8.45205	0.0169352
								-8.40588	0.0169352
								-8.40588	0
								-8.35972	0
								-8.35972	0.0169352
								-8.31355	0.0169352
								-8.31355	0
								-8.26739	0
								-8.26739	0.0169352
								-8.22123	0.0169352
								-8.22123	0
								-8.17506	0
								-8.17506	0.0169352
								-8.1289	0.0169352
								-8.1289	0
								-8.08273	0
								-8.08273	0.0169352
								-8.03657	0.0169352
								-8.03657	0
								-7.9904	0
								-7.9904	0.0169352
								-7.94424	0.0169352
								-7.94424	0
								-7.89807	0
								-7.89807	0.0169352
								-7.85191	0.0169352
								-7.85191	0
								-7.80575	0
								-7.80575	0.0169352
								-7.75958	0.0169352
								-7.75958	0
								-7.71342	0
								-7.71342	0.0169352
								-7.66725	0.0169352
								-7.66725	0
								-7.62109	0
								-7.62109	0.0169352
								-7.57492	0.0169352
								-7.57492	0
								-7.52876	0
								-7.52876	0.0169352
								-7.4826	0.0169352
								-7.4826	0
								-7.43643	0
								-7.43643	0.0169352
								-7.39027	0.0169352
								-7.39027	0
								-7.3441	0
								-7.3441	0.0169352
								-7.29794	0.0169352
								-7.29794	0
								-7.25177	0
								-7.25177	0.0169352
								-7.20561	0.0169352
								-7.20561	0
								-7.15944	0
								-7.15944	0.0169352
								-7.11328	0.0169352
								-7.11328	0
								-7.06712	0
								-7.06712	0.0169352
								-7.02095	0.0169352
								-7.02095	0
								-6.97479	0
								-6.97479	0.0169352
								-6.92862	0.0169352
								-6.92862	0
								-6.88246	0
								-6.88246	0.0169352
								-6.83629	0.0169352
								-6.83629	0
								-6.79013	0
								-6.79013	0.0169352
								-6.74397	0.0169352
								-6.74397	0
								-6.6978	0
								-6.6978	0.0169352
								-6.65164	0.0169352
								-6.65164	0
								-6.60547	0
								-6.60547	0.0169352
								-6.55931	0.0169352
								-6.55931	0
								-6.51314	0
								-6.51314	0.0169352
								-6.46698	0.0169352
								-6.46698	0
								-6.42081	0
								-6.42081	0.0169352
								-6.37465	0.0169352
								-6.37465	0
								-6.32849	0
								-6.32849	0.0169352
								-6.28232	0.0169352
								-6.28232	0
								-6.23616	0
								-6.23616	0.0169352
								-6.18999	0.0169352
								-6.18999	0
								-6.14383	0
								-6.14383	0.0169352
								-6.09766	0.0169352
								-6.09766	0
								-6.0515	0
								-6.0515	0.0169352
								-6.00533	0.0169352
								-6.00533	0
								-5.95917	0
								-5.95917	0.0169352
								-5.91301	0.0169352
								-5.91301	0
								-5.86684	0
								-5.86684	0.0169352
								-5.82068	0.0169352
								-5.82068	0
								-5.77451	0
								-5.77451	0.0169352
								-5.72835	0.0169352
								-5.72835	0
								-5.68218	0
								-5.68218	0.0169352
								-5.63602	0.0169352
								-5.63602	0
								-5.58986	0
								-5.58986	0.0169352
								-5.54369	0.0169352
								-5.54369	0
								-5.49753	0
								-5.49753	0.0169352
								-5.45136	0.0169352
								-5.45136	0
								-5.4052	0
								-5.4052	0.0169352
								-5.35903	0.0169352
								-5.35903	0
								-5.31287	0
								-5.31287	0.0169352
								-5.2667	0.0169352
								-5.2667	0
								-5.22054	0
								-5.22054	0.0169352
								-5.17438	0.0169352
								-5.17438	0
								-5.12821	0
								-5.12821	0.0169352
								-5.08205	0.0169352
								-5.08205	0
								-5.03588	0
								-5.03588	0.0169352
								-4.98972	0.0169352
								-4.98972	0
								-4.94355	0
								-4.94355	0.0169352
								-4.89739	0.0169352
								-4.89739	0
								-4.85123	0
								-4.85123	0.0169352
								-4.80506	0.0169352
								-4.80506	0
								-4.7589	0
								-4.7589	0.0169352
								-4.71273	0.0169352
								-4.71273	0
								-4.66657	0
								-4.66657	0.0169352
								-4.6204	0.0169352
								-4.6204	0
								-4.57424	0
								-4.57424	0.0169352
								-4.52807	0.0169352
								-4.52807	0
								-4.48191	0
								-4.48191	0.0169352
								-4.43575	0.0169352
								-4.43575	0
								-4.38958	0
								-4.38958	0.0169352
								-4.34342	0.0169352
								-4.34342	0
								-4.29725	0
								-4.29725	0.0169352
								-4.25109	0.0169352
								-4.25109	0
								-4.20492	0
								-4.20492	0.0169352
								-4.15876	0.0169352
								-4.15876	0
								-4.11259	0
								-4.11259	0.0169352
								-4.06643	0.0169352
								-4.06643	0
								-4.02027	0
								-4.02027	0.0169352
								-3.9741	0.0169352
								-3.9741	0
								-3.92794	0
								-3.92794	0.0169352
								-3.88177	0.0169352
								-3.88177	0
[truncated: 2,016 more rows]

## Sheet: ROC Curves1_HID
0	0
0.0191613	0
0.049833	0
0.0715672	0
0.0963032	0
0.109551	0
0.119346	0
0.139456	0
0.158482	0
0.169202	0
0.180171	0
0.203372	0
0.210188	0
0.226866	0
0.244719	0
0.263226	0
0.279408	0
0.293852	0
0.309944	0
0.329105	0
0.348718	0
0.362801	0
0.374966	0
0.385867	0
0.393631	0
0.411596	0
0.429471	0
0.446172	0
0.461768	0
0.473052	0
0.490656	0
0.495351	0
0.511578	0
0.52609	0
0.545139	0
0.555814	0
0.563623	0
0.577909	0
0.587095	0
0.603728	0
0.620813	0
0.621242	0
0.631218	0
0.648686	0
0.655006	0
0.660942	0
0.67279	0
0.689401	0
0.690891	0
0.691794	0
0.694141	0
0.70107	0
0.711113	0
0.718787	0
0.728311	0
0.738332	0
0.743049	0
0.745283	0
0.748082	0
0.753115	0
0.765776	0
0.765776	0
0.766002	0
0.766859	0
0.774623	0
0.786449	0
0.795161	0
0.811027	0
0.814661	0
0.824546	0
0.824659	0
0.831723	0
0.841473	0
0.842466	0
0.849373	0
0.849779	0
0.853796	0
0.85761	0
0.865487	0
0.870723	0
0.871039	0
0.873251	0
0.876727	0
0.880721	0
0.899476	0
0.905502	0
0.909587	0
0.912183	0
0.913108	0
0.913718	0
0.915771	0
0.923919	0
0.931547	0
0.934233	0
0.941591	0
0.942561	0
0.943509	0
0.945157	0
0.949761	0
0.950844	0
0.954907	0
0.956035	0
0.956035	1
0.957141	1
0.957412	1
0.965176	1
0.965627	1
0.969035	1
0.970886	1
0.973233	1
0.9747	1
0.975964	1
0.976393	1
0.978649	1
0.981832	1
0.982012	1
0.982373	1
0.983795	1
0.985037	1
0.986662	1
0.989979	1
0.989979	1
0.989979	1
0.989979	1
0.990859	1
0.992823	1
0.999007	1
1	1

## Sheet: ROC Curves2_HID
0	0
0.00793651	0
0.015873	0
0.0238095	0
0.031746	0
0.0396825	0
0.047619	0
0.0555556	0
0.0634921	0
0.0714286	0
0.0793651	0
0.0873016	0
0.0952381	0
0.103175	0
0.111111	0
0.119048	0
0.126984	0
0.134921	0
0.142857	0
0.150794	0
0.15873	0
0.166667	0
0.174603	0
0.18254	0
0.190476	0
0.198413	0
0.206349	0
0.214286	0
0.222222	0
0.230159	0
0.238095	0
0.246032	0
0.253968	0
0.261905	0
0.269841	0
0.277778	0
0.285714	0
0.293651	0
0.301587	0
0.309524	0
0.31746	0
0.325397	0
0.333333	0
0.34127	0
0.349206	0
0.357143	0
0.365079	0
0.373016	0
0.380952	0
0.388889	0
0.396825	0
0.404762	0
0.412698	0
0.420635	0
0.428571	0
0.436508	0
0.444444	0
0.452381	0
0.460317	0
0.468254	0
0.47619	0
0.484127	0
0.492063	0
0.5	0
0.507937	0
0.515873	0
0.52381	0
0.531746	0
0.539683	0
0.547619	0
0.555556	0
0.563492	0
0.571429	0
0.579365	0
0.587302	0
0.595238	0
0.603175	0
0.611111	0
0.619048	0
0.626984	0
0.634921	0
0.642857	0
0.650794	0
0.65873	0
0.666667	0
0.674603	0
0.68254	0
0.690476	0
0.698413	0
0.706349	0
0.714286	0
0.722222	0
0.730159	0
0.738095	0
0.746032	0
0.753968	0
0.761905	0
0.769841	0
0.777778	0
0.785714	0
0.793651	0
0.801587	0
0.801587	1
0.809524	1
0.81746	1
0.825397	1
0.833333	1
0.84127	1
0.849206	1
0.857143	1
0.865079	1
0.873016	1
0.880952	1
0.888889	1
0.896825	1
0.904762	1
0.912698	1
0.920635	1
0.928571	1
0.936508	1
0.944444	1
0.952381	1
0.960317	1
0.968254	1
0.97619	1
0.984127	1
0.992063	1
1	1

## Sheet: explanations
SL_EFFIC	sleep efficiency %
GROUP	1=OSAS	2=normal
SEX	1=male	2=female
NEC_CIRC	neck circumferance (cm)
HIP	hip circumferance
WAIST	waist circumferance
TST	total sleep time (min)
POS_REL	position related	0=no	1=yes
FEV1-FVC	%PRED
SMOKE	0=NO	1=YES	2=EX
ALCOHOL	0=NO	1=YES
T90	time with SpO2<90% (%TST)
LEVEL	OSAS LEVEL	0=normal	1=mild 5-15	2=medium 15,1-30	3=serious >30
dLLE	LLEf-LLEt
mLLE	mean (LLEf-LLEt)
DFA_fast/slow_t2	with m-file: DFAvag6
DFA_fast/slow_t	with m-file: DFAvag2
DFA_fast/slow_f	with m-file: DFAvag
DFA_fast/slow_f2	with m-file: DFAvag8
